# Supplementary material for: In silico Analysis of SARS-CoV-2 ORF8-Binding Proteins Reveals the Involvement of ORF8 in Acquired-Immune and Innate-Immune Systems
Source: Front Med (Lausanne). 2022 Feb 1;9:824622. doi: 10.3389/fmed.2022.824622 (PMC8844466; doi:10.3389/fmed.2022.824622)
Supplement: Supplementary file 1 [file Data_Sheet_1.zip]

Archive with 6 entries (6 files):
- Supplementary_Material/ORF8_SupplementaryTable.xlsx
- Supplementary_Material/Supplementary Figure 1.tif
- Supplementary_Material/Supplementary Figure 2.tif
- Supplementary_Material/Supplementary Figure 3.tif
- Supplementary_Material/Supplementary Figure 4.tif
- Supplementary_Material/Supplementary_Material.docx
