# Supplementary material for: In silico Analysis of SARS-CoV-2 ORF8-Binding Proteins Reveals the Involvement of ORF8 in Acquired-Immune and Innate-Immune Systems
Source: Front Med (Lausanne). 2022 Feb 1;9:824622. doi: 10.3389/fmed.2022.824622 (PMC8844466; doi:10.3389/fmed.2022.824622)
Supplement: Supplementary file 1 [file Data_Sheet_1.zip › Supplementary_Material/ORF8_SupplementaryTable.xlsx]

## Sheet: Supplementary Table 1
Supplementary Table 1. The phylogenetic classification and additional information of the ORF8-binding proteins and their interactors
KeggID	Phylogenetic Class	Endoplasmic_reticulm	Extracellular	Gene Ontology (cellular component)	Gene ontology IDs	UniProt ID	Entry name	Protein names	Gene names	Length (aa)	Ensembl transcript	Cross-reference (GeneID)	Cross-reference (RefSeq)	Cross-reference (STRING)
hsa:286430	1	0	0	cytoplasm [GO:0005737]; nucleus [GO:0005634]	GO:0005634; GO:0005737; GO:0010804; GO:0032088; GO:0033137; GO:0034122; GO:0043065; GO:0045087; GO:0045786	P0DMW2	PYDC4_HUMAN	NLR family pyrin domain-containing protein 2B (Pyrin domain-containing protein 2-like protein POP4) (Pyrin-only protein 4)	NLRP2B CLRX.1 NLRP2P NOD24 POP4	45	ENST00000434992;	286430;	NP_001306896.1;
hsa:1043	1	0	1	anchored component of membrane [GO:0031225]; extracellular region [GO:0005576]; intrinsic component of plasma membrane [GO:0031226]; membrane [GO:0016020]; plasma membrane [GO:0005886]; sperm midpiece [GO:0097225]	GO:0005576; GO:0005886; GO:0007204; GO:0016020; GO:0031225; GO:0031226; GO:0045730; GO:0097225	P31358	CD52_HUMAN	CAMPATH-1 antigen (CDw52) (Cambridge pathology 1 antigen) (Epididymal secretory protein E5) (Human epididymis-specific protein 5) (He5) (CD antigen CD52)	CD52 CDW52 HE5	61	ENST00000374213;	1043;	NP_001794.2;	9606.ENSP00000363330;
hsa:201633	1	0	0	cell surface [GO:0009986]; integral component of membrane [GO:0016021]; plasma membrane [GO:0005886]	GO:0005102; GO:0005886; GO:0009986; GO:0016021; GO:0032695; GO:0032733; GO:0042802; GO:0050868	Q495A1	TIGIT_HUMAN	T-cell immunoreceptor with Ig and ITIM domains (V-set and immunoglobulin domain-containing protein 9) (V-set and transmembrane domain-containing protein 3)	TIGIT VSIG9 VSTM3	244	ENST00000383671 [Q495A1-1];ENST00000486257 [Q495A1-1];	201633;	NP_776160.2 [Q495A1-1];	9606.ENSP00000419085;
hsa:2826	1	1	0	cell surface [GO:0009986]; endoplasmic reticulum [GO:0005783]; external side of plasma membrane [GO:0009897]; integral component of plasma membrane [GO:0005887]; plasma membrane [GO:0005886]	GO:0004930; GO:0005783; GO:0005886; GO:0005887; GO:0006955; GO:0007186; GO:0007204; GO:0009897; GO:0009986; GO:0016493; GO:0019722; GO:0019957; GO:0060326	P46092	CCR10_HUMAN	C-C chemokine receptor type 10 (C-C CKR-10) (CC-CKR-10) (CCR-10) (G-protein coupled receptor 2)	CCR10 GPR2	362	ENST00000332438;	2826;	NP_057686.2;	9606.ENSP00000332504;
hsa:338328	1	0	1	anchored component of external side of plasma membrane [GO:0031362]; anchored component of membrane [GO:0031225]; apical plasma membrane [GO:0016324]; basolateral plasma membrane [GO:0016323]; external side of plasma membrane [GO:0009897]; extracellular region [GO:0005576]; plasma membrane [GO:0005886]	GO:0005576; GO:0005886; GO:0006886; GO:0008289; GO:0009897; GO:0016323; GO:0016324; GO:0017038; GO:0031225; GO:0031362; GO:0034394; GO:0035473; GO:0035478; GO:0042632; GO:0045056; GO:0050821; GO:0051006; GO:0070328; GO:0071503; GO:0071813; GO:0090321; GO:0140318	Q8IV16	HDBP1_HUMAN	Glycosylphosphatidylinositol-anchored high density lipoprotein-binding protein 1 (GPI-HBP1) (GPI-anchored HDL-binding protein 1) (High density lipoprotein-binding protein 1)	GPIHBP1 HBP1	184	ENST00000622500;	338328;	NP_001288701.1;NP_835466.2;	9606.ENSP00000480053;
hsa:474382	1	0	0	nucleosome [GO:0000786]; nucleus [GO:0005634]; transcriptionally active chromatin [GO:0035327]	GO:0000786; GO:0003677; GO:0005634; GO:0006334; GO:0006342; GO:0006397; GO:0035327; GO:0046982	P0C5Y9	H2AB1_HUMAN	Histone H2A-Bbd type 1 (H2A Barr body-deficient) (H2A.B) (H2A.Bbd)	H2AB1 H2AFB1	115	ENST00000620016;	474382;	NP_001017990.1;	9606.ENSP00000484261;
hsa:139793	1	0	0			Q5JUK9	PAGE3_HUMAN	P antigen family member 3 (PAGE-3) (G antigen family D member 1) (Prostate-associated gene 3 protein)	PAGE3 GAGED1	113	ENST00000374951;ENST00000519203;	139793;	NP_001017931.2;NP_001164723.1;NP_001290542.1;XP_016884771.1;	9606.ENSP00000364089;
hsa:84547	1	0	0	membrane [GO:0016020]	GO:0000978; GO:0000981; GO:0005044; GO:0006357; GO:0016020; GO:0042802	Q96JS3	PGBD1_HUMAN	PiggyBac transposable element-derived protein 1 (Cerebral protein 4)	PGBD1 hucep-4	809	ENST00000259883;ENST00000682144;	84547;	NP_001171672.1;NP_115896.1;XP_016866850.1;	9606.ENSP00000259883;
hsa:2006	1	0	1	collagen-containing extracellular matrix [GO:0062023]; elastic fiber [GO:0071953]; extracellular matrix [GO:0031012]; extracellular region [GO:0005576]	GO:0003151; GO:0003180; GO:0005201; GO:0005576; GO:0007519; GO:0007585; GO:0008015; GO:0009887; GO:0030198; GO:0030833; GO:0031012; GO:0043149; GO:0048660; GO:0050840; GO:0062023; GO:0071953	P15502	ELN_HUMAN	Elastin (Tropoelastin)	ELN	786	ENST00000252034 [P15502-2];ENST00000320399 [P15502-4];ENST00000357036 [P15502-5];ENST00000380553 [P15502-11];ENST00000380562 [P15502-1];ENST00000380575 [P15502-7];ENST00000380576 [P15502-13];ENST00000380584 [P15502-8];ENST00000429192 [P15502-12];	2006;	NP_000492.2 [P15502-2];NP_001075221.1 [P15502-7];NP_001075222.1 [P15502-12];NP_001075223.1 [P15502-5];NP_001075224.1 [P15502-13];NP_001265844.1 [P15502-1];NP_001265845.1 [P15502-8];NP_001265868.1 [P15502-3];	9606.ENSP00000351807;
hsa:10666	1	0	0	cell surface [GO:0009986]; external side of plasma membrane [GO:0009897]; integral component of plasma membrane [GO:0005887]; membrane raft [GO:0045121]; plasma membrane [GO:0005886]	GO:0002729; GO:0002860; GO:0002891; GO:0005178; GO:0005886; GO:0005887; GO:0007155; GO:0007165; GO:0008037; GO:0009897; GO:0009986; GO:0019901; GO:0032729; GO:0033005; GO:0045121; GO:0045954; GO:0050839; GO:0050862; GO:0060369	Q15762	CD226_HUMAN	CD226 antigen (DNAX accessory molecule 1) (DNAM-1) (CD antigen CD226)	CD226 DNAM1	336	ENST00000280200;ENST00000582621;	10666;	NP_001290547.1;NP_006557.2;XP_005266699.1;	9606.ENSP00000280200;
hsa:84519	1	0	1	acrosomal membrane [GO:0002080]; acrosomal vesicle [GO:0001669]; extracellular region [GO:0005576]; nucleus [GO:0005634]	GO:0001669; GO:0001675; GO:0002080; GO:0005576; GO:0005634; GO:0007286; GO:0009566	Q8NEB7	ACRBP_HUMAN	Acrosin-binding protein (Acrosin-binding protein, 60 kDa form) (Cancer/testis antigen 23) (CT23) (Cancer/testis antigen OY-TES-1) (Proacrosin-binding protein sp32) [Cleaved into: Acrosin-binding protein, mature form (Acrosin-binding protein, 32 kDa form, mature form)]	ACRBP	543	ENST00000229243;	84519;	NP_115878.2;	9606.ENSP00000229243;
hsa:55287	1	0	0	integral component of membrane [GO:0016021]	GO:0016021	Q8WWA1	TMM40_HUMAN	Transmembrane protein 40	TMEM40	233	ENST00000264728 [Q8WWA1-1];ENST00000314124 [Q8WWA1-1];ENST00000435218 [Q8WWA1-2];ENST00000435575 [Q8WWA1-3];	55287;	NP_001271335.1;NP_001271336.1 [Q8WWA1-2];NP_001271337.1 [Q8WWA1-3];NP_060776.2 [Q8WWA1-1];XP_011532239.1 [Q8WWA1-1];	9606.ENSP00000322837;
hsa:10225	1	0	0	cytoplasm [GO:0005737]; integral component of plasma membrane [GO:0005887]; plasma membrane [GO:0005886]	GO:0002728; GO:0005737; GO:0005886; GO:0005887; GO:0006954; GO:0006955; GO:0007155; GO:0007160; GO:0032496; GO:0032689	P40200	TACT_HUMAN	T-cell surface protein tactile (Cell surface antigen CD96) (T cell-activated increased late expression protein) (CD antigen CD96)	CD96	585	ENST00000283285 [P40200-1];ENST00000352690 [P40200-2];	10225;	NP_005807.1 [P40200-2];NP_937839.1 [P40200-1];	9606.ENSP00000283285;
hsa:4046	1	0	0	actin cytoskeleton [GO:0015629]; extracellular exosome [GO:0070062]; membrane [GO:0016020]; plasma membrane [GO:0005886]	GO:0003779; GO:0005886; GO:0006935; GO:0006968; GO:0007165; GO:0015629; GO:0016020; GO:0070062; GO:0098761	P33241	LSP1_HUMAN	Lymphocyte-specific protein 1 (47 kDa actin-binding protein) (52 kDa phosphoprotein) (pp52) (Lymphocyte-specific antigen WP34)	LSP1 WP34	339	ENST00000311604 [P33241-1];ENST00000381775 [P33241-3];ENST00000405957 [P33241-2];ENST00000406638 [P33241-2];ENST00000612798 [P33241-2];ENST00000672349 [P33241-2];ENST00000672565 [P33241-1];ENST00000673051 [P33241-2];ENST00000673183 [P33241-3];ENST00000673397 [P33241-2];	4046;	NP_001013271.1 [P33241-2];NP_001013272.1 [P33241-2];NP_001013273.1 [P33241-2];NP_001229861.1 [P33241-3];NP_001275934.1 [P33241-2];NP_002330.1 [P33241-1];	9606.ENSP00000371194;
hsa:284106	1	0	0	mitochondrion [GO:0005739]	GO:0005739; GO:0046872; GO:0051537; GO:0106034	P0C7P0	CISD3_HUMAN	CDGSH iron-sulfur domain-containing protein 3, mitochondrial (MitoNEET-related protein 2) (Miner2) (Mitochondrial inner NEET protein) (MiNT)	CISD3	127	ENST00000613478;ENST00000620783;	284106;	NP_001129970.1;	9606.ENSP00000483781;
hsa:10618	1	0	0	clathrin-coated endocytic vesicle membrane [GO:0030669]; endoplasmic reticulum lumen [GO:0005788]; endosome [GO:0005768]; Golgi apparatus [GO:0005794]; integral component of membrane [GO:0016021]; nucleoplasm [GO:0005654]; plasma membrane [GO:0005886]; trans-Golgi network [GO:0005802]; trans-Golgi network transport vesicle [GO:0030140]; transport vesicle [GO:0030133]	GO:0005654; GO:0005768; GO:0005788; GO:0005794; GO:0005802; GO:0005886; GO:0016021; GO:0030133; GO:0030140; GO:0030669	O43493	TGON2_HUMAN	Trans-Golgi network integral membrane protein 2 (Trans-Golgi network glycoprotein 46) (TGN38 homolog) (hTGN46) (Trans-Golgi network glycoprotein 48) (hTGN48) (Trans-Golgi network glycoprotein 51) (hTGN51) (Trans-Golgi network protein 2)	TGOLN2 TGN46 TGN51	437	ENST00000377386 [O43493-2];ENST00000398263 [O43493-4];ENST00000409015 [O43493-7];ENST00000444342 [O43493-5];	10618;	NP_001193769.1;NP_001193770.1;NP_001193773.1 [O43493-4];NP_006455.2 [O43493-2];	9606.ENSP00000386443;
hsa:6941	1	0	0	nucleus [GO:0005634]	GO:0005634; GO:0010468; GO:0046872	Q9Y242	TCF19_HUMAN	Transcription factor 19 (TCF-19) (Transcription factor SC1)	TCF19 SC1	345	ENST00000376255;ENST00000376257;	6941;	NP_001070979.1;NP_001305837.1;NP_009040.2;	9606.ENSP00000365433;
hsa:7425	1	0	1	cytoplasmic vesicle [GO:0031410]; endoplasmic reticulum lumen [GO:0005788]; extracellular space [GO:0005615]; Golgi apparatus [GO:0005794]; intracellular membrane-bounded organelle [GO:0043231]; transport vesicle [GO:0030133]	GO:0001541; GO:0002021; GO:0005179; GO:0005184; GO:0005615; GO:0005788; GO:0005794; GO:0006091; GO:0008083; GO:0009409; GO:0019953; GO:0030073; GO:0030133; GO:0031410; GO:0032868; GO:0033500; GO:0042593; GO:0042742; GO:0043231; GO:0048167; GO:0051591	O15240	VGF_HUMAN	Neurosecretory protein VGF [Cleaved into: Neuroendocrine regulatory peptide-1 (NERP-1); Neuroendocrine regulatory peptide-2 (NERP-2); VGF-derived peptide TLQP-21; VGF-derived peptide TLQP-62; Antimicrobial peptide VGF[554-577]]	VGF	615	ENST00000249330;ENST00000445482;	7425;	NP_003369.2;XP_005250618.1;XP_011514851.1;XP_016868068.1;	9606.ENSP00000249330;
hsa:4758	1	0	1	cell junction [GO:0030054]; cytoplasm [GO:0005737]; extracellular exosome [GO:0070062]; extracellular region [GO:0005576]; intracellular membrane-bounded organelle [GO:0043231]; lysosomal lumen [GO:0043202]; lysosomal membrane [GO:0005765]; lysosome [GO:0005764]; membrane [GO:0016020]; plasma membrane [GO:0005886]; specific granule lumen [GO:0035580]	GO:0004308; GO:0005576; GO:0005737; GO:0005764; GO:0005765; GO:0005886; GO:0006689; GO:0009313; GO:0016020; GO:0016997; GO:0030054; GO:0035580; GO:0043202; GO:0043231; GO:0052794; GO:0052795; GO:0052796; GO:0070062	Q99519	NEUR1_HUMAN	Sialidase-1 (EC 3.2.1.18) (Acetylneuraminyl hydrolase) (G9 sialidase) (Lysosomal sialidase) (N-acetyl-alpha-neuraminidase 1)	NEU1 NANH	415	ENST00000229725;ENST00000375631;ENST00000411774;ENST00000422978;ENST00000423382;ENST00000434496;ENST00000437432;ENST00000439648;	4758;	NP_000425.1;	9606.ENSP00000364782;
hsa:10849	1	0	0	chromosome [GO:0005694]; cytosol [GO:0005829]; fibrillar center [GO:0001650]; mitochondrion [GO:0005739]; nucleolus [GO:0005730]; nucleoplasm [GO:0005654]; RNA polymerase I complex [GO:0005736]; RNA polymerase I transcription regulator complex [GO:0000120]	GO:0000120; GO:0001650; GO:0003723; GO:0003899; GO:0005654; GO:0005694; GO:0005730; GO:0005736; GO:0005739; GO:0005829; GO:0006360; GO:0007169; GO:0009303	O15446	RPA34_HUMAN	DNA-directed RNA polymerase I subunit RPA34 (A34.5) (Antisense to ERCC-1 protein) (ASE-1) (CD3-epsilon-associated protein) (CD3E-associated protein) (DNA-directed RNA polymerase I subunit G) (RNA polymerase I-associated factor PAF49)	POLR1G ASE1 CAST CD3EAP PAF49	510	ENST00000309424 [O15446-1];ENST00000589804 [O15446-2];	10849;	NP_001284519.1 [O15446-2];NP_036231.1 [O15446-1];	9606.ENSP00000465099;
hsa:54	1	0	0	cytosol [GO:0005829]; integral component of membrane [GO:0016021]; lysosome [GO:0005764]	GO:0001503; GO:0003993; GO:0005764; GO:0005829; GO:0008198; GO:0008199; GO:0016021; GO:0032496; GO:0032691; GO:0032695; GO:0032720; GO:0032929; GO:0034097; GO:0045019; GO:0045453; GO:0050728; GO:0050830; GO:0060349	P13686	PPA5_HUMAN	Tartrate-resistant acid phosphatase type 5 (TR-AP) (EC 3.1.3.2) (Tartrate-resistant acid ATPase) (TrATPase) (Type 5 acid phosphatase)	ACP5	325	ENST00000218758;ENST00000412435;ENST00000648477;	54;	NP_001104504.1;NP_001104505.1;NP_001104506.1;NP_001308952.1;NP_001602.1;XP_005259995.1;XP_011526371.1;	9606.ENSP00000468767;
hsa:284525	1	0	0	integral component of membrane [GO:0016021]; plasma membrane [GO:0005886]	GO:0005886; GO:0015385; GO:0015386; GO:0016021; GO:0051453; GO:0071805; GO:0098719	Q5TAH2	SL9C2_HUMAN	Sodium/hydrogen exchanger 11 (Na(+)/H(+) exchanger 11) (NHE-11) (Solute carrier family 9 member 11) (Solute carrier family 9 member C2)	SLC9C2 SLC9A11	1124	ENST00000367714;	284525;	NP_848622.2;	9606.ENSP00000356687;
hsa:148581	1	0	0	HULC complex [GO:0033503]	GO:0000209; GO:0005524; GO:0006281; GO:0016574; GO:0033503; GO:0043161; GO:0061631	Q5VVX9	UBE2U_HUMAN	Ubiquitin-conjugating enzyme E2 U (EC 2.3.2.23) (E2 ubiquitin-conjugating enzyme U) (Ubiquitin carrier protein U) (Ubiquitin-protein ligase U)	UBE2U	321	ENST00000371076 [Q5VVX9-2];ENST00000611228 [Q5VVX9-1];	148581;	NP_689702.1 [Q5VVX9-2];	9606.ENSP00000360116;
hsa:339416	1	0	0			Q5TZF3	ANR45_HUMAN	Ankyrin repeat domain-containing protein 45	ANKRD45	266	ENST00000333279 [Q5TZF3-2];	339416;	NP_940895.1 [Q5TZF3-2];XP_011507768.1 [Q5TZF3-2];XP_011507769.1;XP_011507770.1;XP_011507772.1 [Q5TZF3-2];	9606.ENSP00000331268;
hsa:29070	1	0	0	axoneme [GO:0005930]; centriolar satellite [GO:0034451]; ciliary basal body [GO:0036064]; protein-containing complex [GO:0032991]	GO:0005930; GO:0032991; GO:0034451; GO:0036064; GO:0060271	Q9H0I3	CC113_HUMAN	Coiled-coil domain-containing protein 113	CCDC113 HSPC065	377	ENST00000219299 [Q9H0I3-1];ENST00000443128 [Q9H0I3-2];	29070;	NP_001135774.1 [Q9H0I3-2];NP_054876.2 [Q9H0I3-1];	9606.ENSP00000219299;
hsa:84693	1	0	0	mitochondrial matrix [GO:0005759]	GO:0004493; GO:0005759; GO:0019626; GO:0046491; GO:0046872	Q96PE7	MCEE_HUMAN	Methylmalonyl-CoA epimerase, mitochondrial (EC 5.1.99.1) (DL-methylmalonyl-CoA racemase)	MCEE	176	ENST00000244217;	84693;	NP_115990.3;	9606.ENSP00000244217;
hsa:373156	1	0	0	cytosol [GO:0005829]; extracellular exosome [GO:0070062]; membrane [GO:0016020]; mitochondrial matrix [GO:0005759]; mitochondrion [GO:0005739]; peroxisomal matrix [GO:0005782]; peroxisome [GO:0005777]	GO:0004364; GO:0004602; GO:0005739; GO:0005759; GO:0005777; GO:0005782; GO:0005829; GO:0006749; GO:0016020; GO:0030855; GO:0070062	Q9Y2Q3	GSTK1_HUMAN	Glutathione S-transferase kappa 1 (EC 2.5.1.18) (GST 13-13) (GST class-kappa) (GSTK1-1) (hGSTK1) (Glutathione S-transferase subunit 13)	GSTK1 HDCMD47P	226	ENST00000358406 [Q9Y2Q3-1];ENST00000409500 [Q9Y2Q3-3];ENST00000443571 [Q9Y2Q3-4];ENST00000479303 [Q9Y2Q3-2];	373156;	NP_001137151.1 [Q9Y2Q3-2];NP_001137152.1 [Q9Y2Q3-3];NP_001137153.1 [Q9Y2Q3-4];NP_057001.1 [Q9Y2Q3-1];
hsa:64122	1	0	0	cytosol [GO:0005829]	GO:0005524; GO:0005829; GO:0016301; GO:0030389; GO:0030393; GO:0030855; GO:0036525; GO:0043687; GO:0102193; GO:0102194	Q9H479	FN3K_HUMAN	Fructosamine-3-kinase (EC 2.7.1.171) (Protein-psicosamine 3-kinase FN3K) (Protein-ribulosamine 3-kinase FN3K) (EC 2.7.1.172)	FN3K	309	ENST00000300784;	64122;	NP_071441.1;	9606.ENSP00000300784;
hsa:79672	1	0	0	cytosol [GO:0005829]	GO:0005524; GO:0005829; GO:0016301; GO:0043687; GO:0102193	Q9HA64	KT3K_HUMAN	Ketosamine-3-kinase (EC 2.7.1.172) (Fructosamine-3-kinase-related protein) (FN3K-RP) (FN3K-related protein) (Protein-psicosamine 3-kinase FN3KRP) (EC 2.7.1.-)	FN3KRP	309	ENST00000269373;	79672;	NP_078895.2;	9606.ENSP00000269373;
hsa:23252	1	0	0	cytoplasm [GO:0005737]; cytosol [GO:0005829]	GO:0004843; GO:0005737; GO:0005829; GO:0016579; GO:0035871; GO:0044313; GO:0050821; GO:0051898; GO:0071108; GO:1990167	Q5T2D3	OTUD3_HUMAN	OTU domain-containing protein 3 (EC 3.4.19.12)	OTUD3 KIAA0459	398	ENST00000375120;	23252;	NP_056022.1;	9606.ENSP00000364261;
hsa:54664	1	0	0	endosome [GO:0005768]; integral component of membrane [GO:0016021]; late endosome membrane [GO:0031902]; lysosomal membrane [GO:0005765]; lysosome [GO:0005764]	GO:0005764; GO:0005765; GO:0005768; GO:0007040; GO:0007041; GO:0007042; GO:0016021; GO:0031902; GO:0032418; GO:0048813; GO:0051117; GO:0051345; GO:1900006; GO:1905146; GO:1905671	Q9NUM4	T106B_HUMAN	Transmembrane protein 106B	TMEM106B	274	ENST00000396667;ENST00000396668;	54664;	NP_001127704.1;NP_060844.2;XP_005249846.1;	9606.ENSP00000379901;
hsa:10460	1	0	0	centriolar satellite [GO:0034451]; cytoplasm [GO:0005737]; cytosol [GO:0005829]; intracellular membrane-bounded organelle [GO:0043231]; mitotic spindle [GO:0072686]; spindle pole [GO:0000922]	GO:0000226; GO:0000922; GO:0005737; GO:0005829; GO:0007052; GO:0007091; GO:0008283; GO:0021987; GO:0034451; GO:0043231; GO:0051301; GO:0060236; GO:0072686; GO:1902850	Q9Y6A5	TACC3_HUMAN	Transforming acidic coiled-coil-containing protein 3 (ERIC-1)	TACC3 ERIC1	838	ENST00000313288;ENST00000651472;	10460;	NP_006333.1;XP_016863142.1;	9606.ENSP00000326550;
hsa:54852	1	0	0	integral component of membrane [GO:0016021]; plasma membrane [GO:0005886]	GO:0005496; GO:0005886; GO:0016021; GO:0038023; GO:0048477	Q9NXK6	PAQR5_HUMAN	Membrane progestin receptor gamma (mPR gamma) (Membrane progesterone P4 receptor gamma) (Membrane progesterone receptor gamma) (Progesterone and adipoQ receptor family member 5) (Progestin and adipoQ receptor family member 5) (Progestin and adipoQ receptor family member V)	PAQR5 MPRG	330	ENST00000340965;ENST00000395407;ENST00000561153;	54852;	NP_001098024.1;NP_060175.3;XP_011520022.1;XP_011520024.1;XP_016877849.1;XP_016877850.1;XP_016877851.1;XP_016877852.1;XP_016877853.1;	9606.ENSP00000378803;
hsa:51567	1	0	0	aggresome [GO:0016235]; cytoplasm [GO:0005737]; nuclear body [GO:0016604]; nucleolus [GO:0005730]; nucleoplasm [GO:0005654]; nucleus [GO:0005634]; PML body [GO:0016605]	GO:0000287; GO:0003697; GO:0003714; GO:0004518; GO:0005634; GO:0005654; GO:0005730; GO:0005737; GO:0006302; GO:0007166; GO:0016235; GO:0016604; GO:0016605; GO:0030145; GO:0036317; GO:0048666; GO:0070260	O95551	TYDP2_HUMAN	Tyrosyl-DNA phosphodiesterase 2 (Tyr-DNA phosphodiesterase 2) (hTDP2) (EC 3.1.4.-) (5'-tyrosyl-DNA phosphodiesterase) (5'-Tyr-DNA phosphodiesterase) (ETS1-associated protein 2) (ETS1-associated protein II) (EAPII) (TRAF and TNF receptor-associated protein) (Tyrosyl-RNA phosphodiesterase) (VPg unlinkase)	TDP2 EAP2 TTRAP AD-022	362	ENST00000378198 [O95551-1];	51567;	NP_057698.2 [O95551-1];	9606.ENSP00000367440;
hsa:9191	1	0	0	cytoplasm [GO:0005737]; nucleolus [GO:0005730]	GO:0003677; GO:0005730; GO:0005737; GO:0007283; GO:0008625; GO:0042177; GO:0042981; GO:0046697; GO:1901837	O75618	DEDD_HUMAN	Death effector domain-containing protein (DEDPro1) (Death effector domain-containing testicular molecule) (FLDED-1)	DEDD DEDPRO1 DEFT KE05	318	ENST00000368006 [O75618-1];ENST00000458050 [O75618-1];ENST00000490843 [O75618-1];ENST00000545495 [O75618-1];	9191;	NP_001034800.1 [O75618-1];NP_001034801.1 [O75618-1];NP_127491.1 [O75618-1];XP_016858291.1 [O75618-1];	9606.ENSP00000356985;
hsa:285331	1	0	0	cell junction [GO:0030054]; centriolar satellite [GO:0034451]; centrosome [GO:0005813]; ciliary basal body [GO:0036064]; cilium [GO:0005929]; cytosol [GO:0005829]; Flemming body [GO:0090543]; microtubule [GO:0005874]; photoreceptor inner segment [GO:0001917]; photoreceptor outer segment [GO:0001750]	GO:0001578; GO:0001750; GO:0001895; GO:0001917; GO:0005813; GO:0005829; GO:0005874; GO:0005929; GO:0008017; GO:0030054; GO:0034451; GO:0036064; GO:0042803; GO:0050908; GO:0060271; GO:0090543; GO:1903564	A2RUB6	CCD66_HUMAN	Coiled-coil domain-containing protein 66	CCDC66	948	ENST00000326595 [A2RUB6-3];ENST00000394672 [A2RUB6-1];	285331;	NP_001012524.4 [A2RUB6-3];NP_001135419.1 [A2RUB6-1];XP_016861723.1;XP_016861724.1;	9606.ENSP00000378167;
hsa:284654	1	0	1	extracellular region [GO:0005576]; nucleus [GO:0005634]	GO:0001664; GO:0001934; GO:0002090; GO:0005102; GO:0005576; GO:0005634; GO:0008201; GO:0016055; GO:0030177; GO:0090263	Q2MKA7	RSPO1_HUMAN	R-spondin-1 (Roof plate-specific spondin-1) (hRspo1)	RSPO1	263	ENST00000356545 [Q2MKA7-1];ENST00000401068 [Q2MKA7-1];ENST00000612451 [Q2MKA7-3];ENST00000615459 [Q2MKA7-2];	284654;	NP_001033722.1 [Q2MKA7-1];NP_001229837.1 [Q2MKA7-1];NP_001229838.1 [Q2MKA7-2];NP_001229839.1 [Q2MKA7-3];XP_006710646.1 [Q2MKA7-1];	9606.ENSP00000348944;
hsa:1066	1	1	1	cytoplasm [GO:0005737]; cytosol [GO:0005829]; endoplasmic reticulum [GO:0005783]; endoplasmic reticulum lumen [GO:0005788]; extracellular space [GO:0005615]; lipid droplet [GO:0005811]	GO:0004771; GO:0005737; GO:0005783; GO:0005788; GO:0005811; GO:0005829; GO:0006695; GO:0008203; GO:0009636; GO:0010875; GO:0010887; GO:0016042; GO:0030855; GO:0042632; GO:0043691; GO:0047374; GO:0051791; GO:0052689; GO:0070857; GO:0071397; GO:0071404; GO:0080030; GO:0090122; GO:0090205; GO:0120188	P23141	EST1_HUMAN	Liver carboxylesterase 1 (Acyl-coenzyme A:cholesterol acyltransferase) (ACAT) (Brain carboxylesterase hBr1) (Carboxylesterase 1) (CE-1) (hCE-1) (EC 3.1.1.1) (Cholesteryl ester hydrolase) (CEH) (EC 3.1.1.13) (Cocaine carboxylesterase) (Egasyn) (HMSE) (Methylumbelliferyl-acetate deacetylase 1) (EC 3.1.1.56) (Monocyte/macrophage serine esterase) (Retinyl ester hydrolase) (REH) (Serine esterase 1) (T…	CES1 CES2 SES1	567	ENST00000360526 [P23141-2];ENST00000361503 [P23141-1];ENST00000422046 [P23141-3];ENST00000571922;ENST00000574513;ENST00000576783;	1066;	NP_001020365.1 [P23141-1];NP_001020366.1 [P23141-2];NP_001257.4 [P23141-3];	9606.ENSP00000353720;
hsa:8824	1	1	1	endoplasmic reticulum [GO:0005783]; endoplasmic reticulum lumen [GO:0005788]; extracellular space [GO:0005615]	GO:0005783; GO:0005788; GO:0006693; GO:0009056; GO:0043231; GO:0047374; GO:0052689; GO:0080030	O00748	EST2_HUMAN	Cocaine esterase (EC 3.1.1.84) (Carboxylesterase 2) (CE-2) (hCE-2) (EC 3.1.1.1) (Methylumbelliferyl-acetate deacetylase 2) (EC 3.1.1.56)	CES2 ICE	559	ENST00000317091 [O00748-1];ENST00000417689 [O00748-2];	8824;	NP_003860.2 [O00748-1];NP_932327.1 [O00748-2];	9606.ENSP00000317842;
hsa:84632	1	0	0	cytoplasm [GO:0005737]; cytosol [GO:0005829]; plasma membrane [GO:0005886]	GO:0005737; GO:0005829; GO:0005886; GO:0006954; GO:0007346; GO:0017124; GO:0030296; GO:0032675; GO:0032757; GO:0035591; GO:0042169; GO:0045742; GO:0045893	Q8N4X5	AF1L2_HUMAN	Actin filament-associated protein 1-like 2 (AFAP1-like protein 2)	AFAP1L2 KIAA1914 XB130	818	ENST00000304129 [Q8N4X5-1];ENST00000369271 [Q8N4X5-2];	84632;	NP_001001936.1 [Q8N4X5-1];NP_001274753.1;NP_115939.1 [Q8N4X5-2];	9606.ENSP00000303042;
hsa:64806	1	0	1	extracellular region [GO:0005576]; extracellular space [GO:0005615]	GO:0002437; GO:0005125; GO:0005576; GO:0005615; GO:0009620; GO:0009624; GO:0030222; GO:0030380; GO:0045944	Q9H293	IL25_HUMAN	Interleukin-25 (IL-25) (Interleukin-17E) (IL-17E)	IL25 IL17E UNQ3120/PRO10272	177	ENST00000329715 [Q9H293-1];ENST00000397242 [Q9H293-2];	64806;	NP_073626.1 [Q9H293-1];NP_758525.1 [Q9H293-2];	9606.ENSP00000328111;
hsa:3605	1	0	1	external side of plasma membrane [GO:0009897]; extracellular region [GO:0005576]; extracellular space [GO:0005615]	GO:0002225; GO:0002250; GO:0005125; GO:0005576; GO:0005615; GO:0006915; GO:0006954; GO:0006955; GO:0007267; GO:0008219; GO:0009897; GO:0032731; GO:0032735; GO:0032739; GO:0032747; GO:0032755; GO:0032760; GO:0042803; GO:0045087; GO:0045672; GO:0045944; GO:0046982; GO:0050829; GO:0050830; GO:0050832; GO:0060729; GO:0071347; GO:0072537; GO:0097400; GO:0097530; GO:1900017; GO:1903348; GO:2000340	Q16552	IL17_HUMAN	Interleukin-17A (IL-17) (IL-17A) (Cytotoxic T-lymphocyte-associated antigen 8) (CTLA-8)	IL17A CTLA8 IL17	155	ENST00000648244;	3605;	NP_002181.1;	9606.ENSP00000344192;
hsa:27189	1	0	1	extracellular region [GO:0005576]; extracellular space [GO:0005615]	GO:0005125; GO:0005576; GO:0005615; GO:0006954; GO:0007166; GO:0007267	Q9P0M4	IL17C_HUMAN	Interleukin-17C (IL-17C) (Cytokine CX2)	IL17C UNQ561/PRO1122	197	ENST00000244241;	27189;	NP_037410.1;	9606.ENSP00000244241;
hsa:112744	1	0	1	extracellular region [GO:0005576]; extracellular space [GO:0005615]	GO:0001819; GO:0002225; GO:0002250; GO:0005125; GO:0005126; GO:0005576; GO:0005615; GO:0006954; GO:0016525; GO:0017015; GO:0019955; GO:0032645; GO:0032663; GO:0032675; GO:0032677; GO:0032755; GO:0032761; GO:0042803; GO:0045087; GO:0045944; GO:0046982; GO:0050829; GO:0050830; GO:0051216; GO:0097400; GO:1900017; GO:2000340	Q96PD4	IL17F_HUMAN	Interleukin-17F (IL-17F) (Cytokine ML-1)	IL17F	163	ENST00000336123;	112744;	NP_443104.1;XP_011512578.1;	9606.ENSP00000337432;
hsa:388931	1	0	0	integral component of plasma membrane [GO:0005887]	GO:0005887; GO:0006869; GO:0008643; GO:0015293; GO:0046624; GO:0071702	A6NFX1	MFS2B_HUMAN	Major facilitator superfamily domain-containing protein 2B (hMfsd2b)	MFSD2B	504	ENST00000338315;	388931;	NP_001333809.1;	9606.ENSP00000385527;
hsa:253827	1	1	0	cytoplasm [GO:0005737]; cytosol [GO:0005829]; endoplasmic reticulum [GO:0005783]; mitochondrion [GO:0005739]	GO:0005737; GO:0005739; GO:0005783; GO:0005829; GO:0006979; GO:0008270; GO:0030091; GO:0033743; GO:0033745	Q8IXL7	MSRB3_HUMAN	Methionine-R-sulfoxide reductase B3 (MsrB3) (EC 1.8.4.12) (EC 1.8.4.14)	MSRB3 UNQ1965/PRO4487	192	ENST00000308259 [Q8IXL7-2];ENST00000355192 [Q8IXL7-1];ENST00000535664 [Q8IXL7-2];ENST00000614640 [Q8IXL7-2];ENST00000642404 [Q8IXL7-2];ENST00000642411 [Q8IXL7-2];ENST00000646299 [Q8IXL7-2];	253827;	NP_001026849.1 [Q8IXL7-2];NP_001180389.1 [Q8IXL7-2];NP_001180390.1 [Q8IXL7-2];NP_932346.1 [Q8IXL7-1];	9606.ENSP00000347324;
hsa:64839	1	0	0	cytoplasm [GO:0005737]; cytosol [GO:0005829]; nucleoplasm [GO:0005654]; nucleus [GO:0005634]; SCF ubiquitin ligase complex [GO:0019005]	GO:0000086; GO:0000209; GO:0005634; GO:0005654; GO:0005737; GO:0005829; GO:0006515; GO:0007399; GO:0008589; GO:0014033; GO:0016567; GO:0019005; GO:0031146; GO:0043153; GO:0043161; GO:0051726	Q9UF56	FXL17_HUMAN	F-box/LRR-repeat protein 17 (F-box and leucine-rich repeat protein 17) (F-box only protein 13)	FBXL17 FBL17 FBX13 FBXO13	701	ENST00000542267 [Q9UF56-1];	64839;	NP_001156787.2 [Q9UF56-1];	9606.ENSP00000437464;
hsa:978	1	0	1	cytosol [GO:0005829]; extracellular region [GO:0005576]; ficolin-1-rich granule lumen [GO:1904813]; secretory granule lumen [GO:0034774]; tertiary granule lumen [GO:1904724]	GO:0001882; GO:0004126; GO:0005576; GO:0005829; GO:0007166; GO:0008270; GO:0008655; GO:0009972; GO:0019858; GO:0030308; GO:0034774; GO:0042802; GO:0042803; GO:0045980; GO:0047844; GO:1904724; GO:1904813	P32320	CDD_HUMAN	Cytidine deaminase (EC 3.5.4.5) (Cytidine aminohydrolase)	CDA CDD	146	ENST00000375071;	978;	NP_001776.1;	9606.ENSP00000364212;
hsa:412	1	1	0	endoplasmic reticulum [GO:0005783]; endoplasmic reticulum lumen [GO:0005788]; endoplasmic reticulum membrane [GO:0005789]; endosome [GO:0005768]; Golgi apparatus [GO:0005794]; integral component of membrane [GO:0016021]; intracellular membrane-bounded organelle [GO:0043231]; lysosome [GO:0005764]; membrane [GO:0016020]; plasma membrane [GO:0005886]	GO:0004065; GO:0004773; GO:0005764; GO:0005768; GO:0005783; GO:0005788; GO:0005789; GO:0005794; GO:0005886; GO:0006706; GO:0007565; GO:0008484; GO:0008544; GO:0016020; GO:0016021; GO:0043231; GO:0046872	P08842	STS_HUMAN	Steryl-sulfatase (EC 3.1.6.2) (Arylsulfatase C) (ASC) (Estrone sulfatase) (Steroid sulfatase) (Steryl-sulfate sulfohydrolase)	STS ARSC1	583	ENST00000674499;	412;	NP_000342.2;NP_001307679.1;NP_001307680.1;NP_001307681.1;NP_001307682.1;NP_001307683.1;	9606.ENSP00000217961;
hsa:57544	1	0	0	endoplasmic reticulum lumen [GO:0005788]; extracellular exosome [GO:0070062]	GO:0005788; GO:0070062	Q9P2K2	TXD16_HUMAN	Thioredoxin domain-containing protein 16	TXNDC16 ERP90 KIAA1344	825	ENST00000281741;	57544;	NP_001153519.1;NP_065835.2;	9606.ENSP00000281741;
hsa:80020	1	0	0	endoplasmic reticulum lumen [GO:0005788]	GO:0005788; GO:0016491; GO:0030433; GO:0050660	Q8IWF2	FXRD2_HUMAN	FAD-dependent oxidoreductase domain-containing protein 2 (Endoplasmic reticulum flavoprotein associated with degradation)	FOXRED2 ERFAD	684	ENST00000216187 [Q8IWF2-1];ENST00000397223 [Q8IWF2-1];ENST00000397224 [Q8IWF2-1];	80020;	NP_001095841.1 [Q8IWF2-1];NP_079231.4 [Q8IWF2-1];	9606.ENSP00000380401;
hsa:11098	1	0	0	endoplasmic reticulum lumen [GO:0005788]; extracellular exosome [GO:0070062]; nucleus [GO:0005634]	GO:0004252; GO:0005634; GO:0005788; GO:0070062	O95084	PRS23_HUMAN	Serine protease 23 (EC 3.4.21.-) (Putative secreted protein Zsig13)	PRSS23 ZSIG13 UNQ270/PRO307	383	ENST00000280258 [O95084-1];	11098;	NP_001280107.1;NP_001280108.1 [O95084-1];NP_001280109.1 [O95084-1];NP_009104.2 [O95084-1];	9606.ENSP00000280258;
hsa:10003	1	0	0	integral component of membrane [GO:0016021]; plasma membrane [GO:0005886]	GO:0004180; GO:0004181; GO:0005886; GO:0006508; GO:0008236; GO:0008239; GO:0016021; GO:0016805; GO:0046872	Q9Y3Q0	NALD2_HUMAN	N-acetylated-alpha-linked acidic dipeptidase 2 (EC 3.4.17.21) (Glutamate carboxypeptidase III) (GCPIII) (N-acetylated-alpha-linked acidic dipeptidase II) (NAALADase II)	NAALAD2	740	ENST00000375944 [Q9Y3Q0-2];ENST00000534061 [Q9Y3Q0-1];ENST00000644696 [Q9Y3Q0-2];ENST00000647397 [Q9Y3Q0-1];	10003;	NP_001287859.1;NP_005458.1 [Q9Y3Q0-1];	9606.ENSP00000432481;
hsa:343035	1	0	0	cone photoreceptor outer segment [GO:0120199]; cytoplasm [GO:0005737]; endosome [GO:0005768]; nucleus [GO:0005634]; perinuclear region of cytoplasm [GO:0048471]; photoreceptor inner segment [GO:0001917]; photoreceptor outer segment [GO:0001750]; rod photoreceptor outer segment [GO:0120200]	GO:0001750; GO:0001917; GO:0005634; GO:0005737; GO:0005768; GO:0007601; GO:0015031; GO:0031283; GO:0048471; GO:0050896; GO:0060041	Q7Z3Z2	RD3_HUMAN	Protein RD3 (Retinal degeneration protein 3)	RD3 C1orf36	195	ENST00000367002;ENST00000680073;	343035;	NP_001158160.1;NP_898882.1;	9606.ENSP00000355969;
hsa:10775	1	0	0	multimeric ribonuclease P complex [GO:0030681]; nucleolus [GO:0005730]; nucleoplasm [GO:0005654]; ribonuclease MRP complex [GO:0000172]; ribonuclease P complex [GO:0030677]	GO:0000172; GO:0001682; GO:0004526; GO:0005654; GO:0005730; GO:0006364; GO:0030677; GO:0030681; GO:0033204	O95707	RPP29_HUMAN	Ribonuclease P protein subunit p29 (hPOP4) (EC 3.1.26.5)	POP4 RPP29	220	ENST00000585603;	10775;	NP_006618.1;	9606.ENSP00000465213;
hsa:54850	1	0	0	cytosol [GO:0005829]; nucleus [GO:0005634]; SCF ubiquitin ligase complex [GO:0019005]	GO:0000086; GO:0005634; GO:0005829; GO:0016567; GO:0019005; GO:0031146; GO:0043153; GO:0051726	Q9NXK8	FXL12_HUMAN	F-box/LRR-repeat protein 12 (F-box and leucine-rich repeat protein 12) (F-box protein FBL12)	FBXL12 FBL12	326	ENST00000247977 [Q9NXK8-1];ENST00000585379 [Q9NXK8-2];ENST00000591009 [Q9NXK8-2];	54850;	NP_001303865.1;NP_001303866.1 [Q9NXK8-2];NP_001303867.1 [Q9NXK8-2];NP_001303868.1 [Q9NXK8-2];NP_001303869.1 [Q9NXK8-2];NP_001303870.1 [Q9NXK8-2];NP_001303871.1 [Q9NXK8-2];NP_060173.1 [Q9NXK8-1];	9606.ENSP00000247977;
hsa:112817	1	0	0	mitochondrial matrix [GO:0005759]; mitochondrion [GO:0005739]	GO:0005739; GO:0005759; GO:0008700; GO:0009436; GO:0019470; GO:0033609; GO:0042803; GO:0042866; GO:0046487	Q86XE5	HOGA1_HUMAN	4-hydroxy-2-oxoglutarate aldolase, mitochondrial (EC 4.1.3.16) (Dihydrodipicolinate synthase-like) (DHDPS-like protein) (Probable 2-keto-4-hydroxyglutarate aldolase) (Probable KHG-aldolase) (Protein 569272)	HOGA1 C10orf65 DHDPSL	327	ENST00000370646 [Q86XE5-1];ENST00000370647 [Q86XE5-3];	112817;	NP_001128142.1 [Q86XE5-3];NP_612422.2 [Q86XE5-1];	9606.ENSP00000359680;
hsa:9518	1	0	1	cytoplasm [GO:0005737]; extracellular exosome [GO:0070062]; extracellular region [GO:0005576]; extracellular space [GO:0005615]; Golgi apparatus [GO:0005794]; nucleus [GO:0005634]	GO:0000187; GO:0002023; GO:0005125; GO:0005576; GO:0005615; GO:0005634; GO:0005737; GO:0005794; GO:0007165; GO:0007179; GO:0007267; GO:0008083; GO:0010862; GO:0030509; GO:0035860; GO:0040015; GO:0042803; GO:0043410; GO:0051897; GO:0060395; GO:0060400; GO:0070062; GO:0070700; GO:1901741	Q99988	GDF15_HUMAN	Growth/differentiation factor 15 (GDF-15) (Macrophage inhibitory cytokine 1) (MIC-1) (NSAID-activated gene 1 protein) (NAG-1) (NSAID-regulated gene 1 protein) (NRG-1) (Placental TGF-beta) (Placental bone morphogenetic protein) (Prostate differentiation factor)	GDF15 MIC1 PDF PLAB PTGFB	308	ENST00000252809;	9518;	NP_004855.2;	9606.ENSP00000252809;
hsa:3623	1	0	1	cytoplasm [GO:0005737]; extracellular region [GO:0005576]; extracellular space [GO:0005615]; inhibin A complex [GO:0043512]; inhibin B complex [GO:0043513]; inhibin-betaglycan-ActRII complex [GO:0034673]; neuronal cell body [GO:0043025]; photoreceptor inner segment [GO:0001917]; photoreceptor outer segment [GO:0001750]	GO:0001501; GO:0001541; GO:0001750; GO:0001917; GO:0005102; GO:0005125; GO:0005179; GO:0005576; GO:0005615; GO:0005737; GO:0007165; GO:0007166; GO:0007267; GO:0008083; GO:0008584; GO:0010862; GO:0030154; GO:0030218; GO:0032689; GO:0034673; GO:0034711; GO:0042127; GO:0042326; GO:0042541; GO:0043025; GO:0043512; GO:0043513; GO:0044877; GO:0045578; GO:0045650; GO:0045786; GO:0046881; GO:0046882; GO:…	P05111	INHA_HUMAN	Inhibin alpha chain	INHA	366	ENST00000243786;	3623;	NP_002182.1;	9606.ENSP00000243786;
hsa:4974	1	0	0	anchored component of membrane [GO:0031225]; plasma membrane [GO:0005886]	GO:0005886; GO:0007155; GO:0031102; GO:0031225	P23515	OMGP_HUMAN	Oligodendrocyte-myelin glycoprotein	OMG OMGP	440	ENST00000247271;	4974;	NP_002535.3;	9606.ENSP00000247271;
hsa:55540	1	0	1	centriolar satellite [GO:0034451]; extracellular region [GO:0005576]; integral component of plasma membrane [GO:0005887]; membrane [GO:0016020]; mitotic spindle [GO:0072686]; nucleoplasm [GO:0005654]; plasma membrane [GO:0005886]	GO:0001558; GO:0004896; GO:0005576; GO:0005654; GO:0005886; GO:0005887; GO:0006952; GO:0016020; GO:0030368; GO:0034451; GO:0072686	Q9NRM6	I17RB_HUMAN	Interleukin-17 receptor B (IL-17 receptor B) (IL-17RB) (Cytokine receptor-like 4) (IL-17 receptor homolog 1) (IL-17Rh1) (IL17Rh1) (Interleukin-17B receptor) (IL-17B receptor)	IL17RB CRL4 EVI27 IL17BR UNQ2501/PRO19612	502	ENST00000288167 [Q9NRM6-1];	55540;	NP_061195.2 [Q9NRM6-1];	9606.ENSP00000288167;
hsa:148022	1	0	0	autophagosome [GO:0005776]; cytosol [GO:0005829]; endosome membrane [GO:0010008]; mitochondrion [GO:0005739]; ripoptosome [GO:0097342]	GO:0002281; GO:0002735; GO:0005739; GO:0005776; GO:0005829; GO:0006954; GO:0010008; GO:0010508; GO:0010628; GO:0019901; GO:0030890; GO:0031398; GO:0031663; GO:0032092; GO:0032722; GO:0032728; GO:0032755; GO:0032760; GO:0032816; GO:0035666; GO:0043123; GO:0043254; GO:0043330; GO:0045087; GO:0045429; GO:0051092; GO:0051607; GO:0071222; GO:0097190; GO:0097342; GO:0140052; GO:1900017	Q8IUC6	TCAM1_HUMAN	TIR domain-containing adapter molecule 1 (TICAM-1) (Proline-rich, vinculin and TIR domain-containing protein B) (Putative NF-kappa-B-activating protein 502H) (Toll-interleukin-1 receptor domain-containing adapter protein inducing interferon beta) (MyD88-3) (TIR domain-containing adapter protein inducing IFN-beta)	TICAM1 PRVTIRB TRIF	712	ENST00000248244;	148022;	NP_891549.1;	9606.ENSP00000248244;
hsa:871	1	1	1	collagen-containing extracellular matrix [GO:0062023]; endoplasmic reticulum [GO:0005783]; endoplasmic reticulum-Golgi intermediate compartment [GO:0005793]; endoplasmic reticulum lumen [GO:0005788]; extracellular space [GO:0005615]; membrane raft [GO:0045121]	GO:0003433; GO:0003723; GO:0004867; GO:0005518; GO:0005615; GO:0005783; GO:0005788; GO:0005793; GO:0006986; GO:0010951; GO:0030199; GO:0032964; GO:0045121; GO:0051082; GO:0051604; GO:0062023	P50454	SERPH_HUMAN	Serpin H1 (47 kDa heat shock protein) (Arsenic-transactivated protein 3) (AsTP3) (Cell proliferation-inducing gene 14 protein) (Collagen-binding protein) (Colligin) (Rheumatoid arthritis-related antigen RA-A47)	SERPINH1 CBP1 CBP2 HSP47 SERPINH2 PIG14	418	ENST00000358171;ENST00000524558;ENST00000533603;	871;	NP_001193943.1;NP_001226.2;XP_011543629.1;	9606.ENSP00000434412;
hsa:3568	1	0	1	external side of plasma membrane [GO:0009897]; extracellular space [GO:0005615]; integral component of membrane [GO:0016021]; plasma membrane [GO:0005886]; receptor complex [GO:0043235]	GO:0002437; GO:0004896; GO:0004914; GO:0005615; GO:0005886; GO:0007165; GO:0009897; GO:0016021; GO:0019221; GO:0019955; GO:0032674; GO:0043235; GO:0070665	Q01344	IL5RA_HUMAN	Interleukin-5 receptor subunit alpha (IL-5 receptor subunit alpha) (IL-5R subunit alpha) (IL-5R-alpha) (IL-5RA) (CDw125) (CD antigen CD125)	IL5RA IL5R	420	ENST00000256452 [Q01344-1];ENST00000311981 [Q01344-2];ENST00000383846 [Q01344-2];ENST00000430514 [Q01344-3];ENST00000438560 [Q01344-4];ENST00000446632 [Q01344-1];ENST00000456302 [Q01344-3];	3568;	NP_000555.2 [Q01344-1];NP_001230028.1 [Q01344-4];NP_783851.1 [Q01344-3];NP_783852.1 [Q01344-2];NP_783853.1 [Q01344-1];NP_783854.1 [Q01344-3];NP_783855.1 [Q01344-2];	9606.ENSP00000412209;
hsa:23765	1	0	1	extracellular region [GO:0005576]; integral component of plasma membrane [GO:0005887]; plasma membrane [GO:0005886]	GO:0002250; GO:0005576; GO:0005886; GO:0005887; GO:0006954; GO:0007166; GO:0009615; GO:0030368; GO:0032747; GO:0032755; GO:0045087; GO:0050729; GO:0072537; GO:0097400; GO:1900017; GO:2000340	Q96F46	I17RA_HUMAN	Interleukin-17 receptor A (IL-17 receptor A) (IL-17RA) (CDw217) (CD antigen CD217)	IL17RA IL17R	866	ENST00000319363 [Q96F46-1];ENST00000612619 [Q96F46-2];	23765;	NP_001276834.1 [Q96F46-2];NP_055154.3 [Q96F46-1];	9606.ENSP00000320936;
hsa:6376	1	0	1	cell projection [GO:0042995]; cell surface [GO:0009986]; extracellular region [GO:0005576]; extracellular space [GO:0005615]; integral component of membrane [GO:0016021]; membrane [GO:0016020]; neuronal cell body [GO:0043025]; perinuclear region of cytoplasm [GO:0048471]; plasma membrane [GO:0005886]	GO:0001774; GO:0001954; GO:0002052; GO:0002523; GO:0002548; GO:0002931; GO:0005102; GO:0005178; GO:0005576; GO:0005615; GO:0005886; GO:0006935; GO:0006952; GO:0006954; GO:0006955; GO:0007155; GO:0007186; GO:0007267; GO:0007568; GO:0008009; GO:0008284; GO:0009986; GO:0010812; GO:0010976; GO:0016020; GO:0016021; GO:0016322; GO:0019221; GO:0030336; GO:0030593; GO:0030595; GO:0031664; GO:0031737; GO:…	P78423	X3CL1_HUMAN	Fractalkine (C-X3-C motif chemokine 1) (CX3C membrane-anchored chemokine) (Neurotactin) (Small-inducible cytokine D1) [Cleaved into: Processed fractalkine]	CX3CL1 FKN NTT SCYD1 A-152E5.2	397	ENST00000006053;	6376;	NP_002987.1;	9606.ENSP00000006053;
hsa:831	1	1	0	cytoplasm [GO:0005737]; cytosol [GO:0005829]; endoplasmic reticulum [GO:0005783]; membrane [GO:0016020]	GO:0003723; GO:0004866; GO:0005737; GO:0005783; GO:0005829; GO:0010859; GO:0016020; GO:0045296; GO:0097340; GO:1990709; GO:2000675	P20810	ICAL_HUMAN	Calpastatin (Calpain inhibitor) (Sperm BS-17 component)	CAST	708	ENST00000309190 [P20810-8];ENST00000338252 [P20810-2];ENST00000341926 [P20810-1];ENST00000395812 [P20810-9];ENST00000395813 [P20810-1];ENST00000508830 [P20810-6];ENST00000510756 [P20810-4];ENST00000674984 [P20810-10];ENST00000675033 [P20810-4];ENST00000675179 [P20810-6];	831;	NP_001035905.1 [P20810-9];NP_001035906.1 [P20810-7];NP_001035907.1 [P20810-10];NP_001035908.1 [P20810-1];NP_001035909.1 [P20810-4];NP_001271141.1;NP_001317560.1 [P20810-2];NP_001741.4 [P20810-6];NP_775083.1 [P20810-8];XP_006714759.1;XP_006714764.1;XP_006714766.1;XP_006714767.1;XP_016865402.1;	9606.ENSP00000379157;
hsa:65977	1	0	0	cytosol [GO:0005829]; Golgi apparatus [GO:0005794]; Golgi membrane [GO:0000139]; membrane [GO:0016020]	GO:0000139; GO:0005794; GO:0005829; GO:0016020; GO:0035627; GO:0042802; GO:0070273; GO:0120009; GO:1902387; GO:1902388	Q9HB20	PKHA3_HUMAN	Pleckstrin homology domain-containing family A member 3 (PH domain-containing family A member 3) (Phosphatidylinositol-four-phosphate adapter protein 1) (FAPP-1) (Phosphoinositol 4-phosphate adapter protein 1)	PLEKHA3 FAPP1	300	ENST00000234453;	65977;	NP_061964.3;	9606.ENSP00000234453;
hsa:26762	1	0	0	cell surface [GO:0009986]; integral component of membrane [GO:0016021]; motile cilium [GO:0031514]	GO:0001618; GO:0001786; GO:0006911; GO:0009986; GO:0016021; GO:0031514; GO:0033005	Q96D42	HAVR1_HUMAN	Hepatitis A virus cellular receptor 1 (HAVcr-1) (Kidney injury molecule 1) (KIM-1) (T-cell immunoglobulin and mucin domain-containing protein 1) (TIMD-1) (T-cell immunoglobulin mucin receptor 1) (TIM) (TIM-1) (T-cell membrane protein 1) (CD antigen CD365)	HAVCR1 KIM1 TIM1 TIMD1	364	ENST00000339252;ENST00000523175;	26762;	NP_001166864.1;NP_001295085.1;NP_036338.2;	9606.ENSP00000344844;
hsa:5269	1	0	1	collagen-containing extracellular matrix [GO:0062023]; cytoplasm [GO:0005737]; cytosol [GO:0005829]; extracellular exosome [GO:0070062]; extracellular region [GO:0005576]; extracellular space [GO:0005615]; ficolin-1-rich granule membrane [GO:0101003]; plasma membrane [GO:0005886]; secretory granule membrane [GO:0030667]; serine protease inhibitor complex [GO:0097180]; tertiary granule membrane [G…	GO:0002020; GO:0004867; GO:0005576; GO:0005615; GO:0005737; GO:0005829; GO:0005886; GO:0007605; GO:0010951; GO:0030667; GO:0062023; GO:0070062; GO:0070821; GO:0071470; GO:0097180; GO:0101003	P35237	SPB6_HUMAN	Serpin B6 (Cytoplasmic antiproteinase) (CAP) (Peptidase inhibitor 6) (PI-6) (Placental thrombin inhibitor)	SERPINB6 PI6 PTI	376	ENST00000380520;ENST00000380524;ENST00000380529;ENST00000380539;ENST00000380546;ENST00000643098;ENST00000644178;ENST00000644388;	5269;	NP_001182220.2;NP_001258751.1;NP_001258752.1;NP_001258753.1;NP_001258754.1;NP_001284628.1;NP_001284629.1;NP_004559.4;XP_011512975.1;XP_011512976.1;	9606.ENSP00000484343;
hsa:760	1	0	0	apical part of cell [GO:0045177]; axon [GO:0030424]; basolateral plasma membrane [GO:0016323]; cytoplasm [GO:0005737]; cytosol [GO:0005829]; extracellular exosome [GO:0070062]; microvillus [GO:0005902]; plasma membrane [GO:0005886]	GO:0001822; GO:0004064; GO:0004089; GO:0005737; GO:0005829; GO:0005886; GO:0005902; GO:0006730; GO:0008270; GO:0009268; GO:0010043; GO:0015670; GO:0016323; GO:0016836; GO:0030424; GO:0032849; GO:0038166; GO:0042475; GO:0043627; GO:0044070; GO:0045177; GO:0045672; GO:0045780; GO:0048545; GO:0051453; GO:0070062; GO:0071498; GO:2001150	P00918	CAH2_HUMAN	Carbonic anhydrase 2 (EC 4.2.1.1) (Carbonate dehydratase II) (Carbonic anhydrase C) (CAC) (Carbonic anhydrase II) (CA-II)	CA2	260	ENST00000285379;	760;	NP_000058.1;	9606.ENSP00000285379;
hsa:7125	1	0	0	cytosol [GO:0005829]; troponin complex [GO:0005861]	GO:0003009; GO:0005509; GO:0005829; GO:0005861; GO:0006937; GO:0048306; GO:0051015	P02585	TNNC2_HUMAN	Troponin C, skeletal muscle	TNNC2	160	ENST00000372555;	7125;	NP_003270.1;	9606.ENSP00000361636;
hsa:9510	1	0	1	basement membrane [GO:0005604]; cytoplasmic vesicle [GO:0031410]; extracellular matrix [GO:0031012]; extracellular region [GO:0005576]	GO:0001542; GO:0001822; GO:0004222; GO:0005576; GO:0005604; GO:0007229; GO:0008201; GO:0008237; GO:0008270; GO:0008285; GO:0016525; GO:0030198; GO:0031012; GO:0031410; GO:0060347; GO:1900087; GO:1904707; GO:1904754	Q9UHI8	ATS1_HUMAN	A disintegrin and metalloproteinase with thrombospondin motifs 1 (ADAM-TS 1) (ADAM-TS1) (ADAMTS-1) (EC 3.4.24.-) (METH-1)	ADAMTS1 KIAA1346 METH1	967	ENST00000284984;	9510;	NP_008919.3;	9606.ENSP00000284984;
hsa:4240	1	0	1	acrosomal membrane [GO:0002080]; collagen-containing extracellular matrix [GO:0062023]; endoplasmic reticulum lumen [GO:0005788]; external side of plasma membrane [GO:0009897]; extracellular exosome [GO:0070062]; extracellular region [GO:0005576]; extracellular space [GO:0005615]; extracellular vesicle [GO:1903561]; extrinsic component of plasma membrane [GO:0019897]; membrane [GO:0016020]	GO:0001525; GO:0001786; GO:0002080; GO:0005178; GO:0005576; GO:0005615; GO:0005788; GO:0006910; GO:0006911; GO:0007155; GO:0007338; GO:0008429; GO:0009897; GO:0016020; GO:0019897; GO:0043277; GO:0050766; GO:0062023; GO:0070062; GO:1903561	Q08431	MFGM_HUMAN	Lactadherin (Breast epithelial antigen BA46) (HMFG) (MFGM) (Milk fat globule-EGF factor 8) (MFG-E8) (SED1) [Cleaved into: Lactadherin short form; Medin]	MFGE8	387	ENST00000268150 [Q08431-1];ENST00000268151 [Q08431-3];ENST00000542878 [Q08431-4];ENST00000566497 [Q08431-1];	4240;	NP_001108086.1 [Q08431-3];NP_001297248.1 [Q08431-4];NP_001297249.1;NP_001297250.1 [Q08431-2];NP_005919.2 [Q08431-1];	9606.ENSP00000268150;
hsa:1291	1	0	1	collagen-containing extracellular matrix [GO:0062023]; collagen type VI trimer [GO:0005589]; endoplasmic reticulum lumen [GO:0005788]; extracellular exosome [GO:0070062]; extracellular region [GO:0005576]; extracellular space [GO:0005615]; lysosomal membrane [GO:0005765]; membrane [GO:0016020]; protein-containing complex [GO:0032991]; sarcolemma [GO:0042383]	GO:0001649; GO:0005518; GO:0005576; GO:0005589; GO:0005615; GO:0005765; GO:0005788; GO:0007155; GO:0016020; GO:0030020; GO:0032991; GO:0035987; GO:0042383; GO:0048407; GO:0062023; GO:0070062; GO:0071230	P12109	CO6A1_HUMAN	Collagen alpha-1(VI) chain	COL6A1	1028	ENST00000361866;	1291;	NP_001839.2;	9606.ENSP00000355180;
hsa:8614	1	1	1	endoplasmic reticulum [GO:0005783]; endoplasmic reticulum lumen [GO:0005788]; extracellular space [GO:0005615]; perinuclear region of cytoplasm [GO:0048471]	GO:0005179; GO:0005615; GO:0005783; GO:0005788; GO:0006874; GO:0007566; GO:0010629; GO:0019899; GO:0020037; GO:0033280; GO:0042803; GO:0043434; GO:0046697; GO:0046885; GO:0048471; GO:0071456	O76061	STC2_HUMAN	Stanniocalcin-2 (STC-2) (Stanniocalcin-related protein) (STC-related protein) (STCRP)	STC2	302	ENST00000265087;	8614;	NP_003705.1;	9606.ENSP00000265087;
hsa:5340	1	0	1	blood microparticle [GO:0072562]; cell surface [GO:0009986]; collagen-containing extracellular matrix [GO:0062023]; extracellular exosome [GO:0070062]; extracellular region [GO:0005576]; extracellular space [GO:0005615]; extrinsic component of external side of plasma membrane [GO:0031232]; plasma membrane [GO:0005886]; platelet alpha granule lumen [GO:0031093]	GO:0004175; GO:0004252; GO:0005102; GO:0005576; GO:0005615; GO:0005886; GO:0006508; GO:0007596; GO:0008236; GO:0008285; GO:0009986; GO:0010812; GO:0019899; GO:0019900; GO:0019904; GO:0022617; GO:0031093; GO:0031232; GO:0034185; GO:0042730; GO:0043536; GO:0048771; GO:0051087; GO:0051702; GO:0051918; GO:0051919; GO:0062023; GO:0070062; GO:0072562; GO:1990405; GO:2000048	P00747	PLMN_HUMAN	Plasminogen (EC 3.4.21.7) [Cleaved into: Plasmin heavy chain A; Activation peptide; Angiostatin; Plasmin heavy chain A, short form; Plasmin light chain B]	PLG	810	ENST00000308192;	5340;	NP_000292.1;	9606.ENSP00000308938;
hsa:23562	1	1	0	bicellular tight junction [GO:0005923]; endoplasmic reticulum [GO:0005783]; integral component of membrane [GO:0016021]; plasma membrane [GO:0005886]	GO:0005198; GO:0005783; GO:0005886; GO:0005923; GO:0007155; GO:0016021; GO:0016338; GO:0042802; GO:0065003; GO:0070830	O95500	CLD14_HUMAN	Claudin-14	CLDN14 UNQ777/PRO1571	239	ENST00000342108;ENST00000399135;ENST00000399136;ENST00000399137;ENST00000399139;	23562;	NP_001139549.1;NP_001139550.1;NP_001139551.1;NP_036262.1;NP_652763.1;	9606.ENSP00000382090;
hsa:1272	1	0	0	anchored component of postsynaptic membrane [GO:0099025]; anchored component of presynaptic membrane [GO:0099026]; extracellular exosome [GO:0070062]; membrane [GO:0016020]; membrane raft [GO:0045121]	GO:0007155; GO:0007219; GO:0010628; GO:0010765; GO:0010976; GO:0016020; GO:0021549; GO:0030246; GO:0031175; GO:0045121; GO:0050731; GO:0070062; GO:0099025; GO:0099026	Q12860	CNTN1_HUMAN	Contactin-1 (Glycoprotein gp135) (Neural cell surface protein F3)	CNTN1	1018	ENST00000347616 [Q12860-1];ENST00000348761 [Q12860-2];ENST00000547702 [Q12860-3];ENST00000547849 [Q12860-3];ENST00000551295 [Q12860-1];	1272;	NP_001242992.1 [Q12860-3];NP_001242993.1 [Q12860-3];NP_001834.2 [Q12860-1];NP_778203.1 [Q12860-2];XP_005268708.1 [Q12860-1];XP_006719304.1 [Q12860-1];XP_011536228.1 [Q12860-1];XP_011536229.1 [Q12860-1];XP_016874314.1;XP_016874315.1 [Q12860-3];XP_016874316.1 [Q12860-3];	9606.ENSP00000447006;
hsa:2192	1	0	1	collagen-containing extracellular matrix [GO:0062023]; elastic fiber [GO:0071953]; extracellular exosome [GO:0070062]; extracellular matrix [GO:0031012]; extracellular region [GO:0005576]; extracellular space [GO:0005615]	GO:0001933; GO:0001968; GO:0005178; GO:0005201; GO:0005509; GO:0005576; GO:0005604; GO:0005615; GO:0007162; GO:0007566; GO:0008022; GO:0010628; GO:0016504; GO:0030198; GO:0031012; GO:0042802; GO:0044877; GO:0048146; GO:0062023; GO:0070051; GO:0070062; GO:0070373; GO:0071635; GO:0071953; GO:0072378; GO:1900025; GO:1904188; GO:1904237; GO:2000146; GO:2000647	P23142	FBLN1_HUMAN	Fibulin-1 (FIBL-1)	FBLN1 PP213	703	ENST00000262722 [P23142-4];ENST00000327858 [P23142-1];ENST00000340923 [P23142-2];ENST00000442170 [P23142-3];	2192;	NP_001987.2 [P23142-4];NP_006476.2 [P23142-3];NP_006477.2 [P23142-1];NP_006478.2 [P23142-2];	9606.ENSP00000331544;
hsa:132014	1	0	1	cytoplasm [GO:0005737]; extracellular region [GO:0005576]; integral component of membrane [GO:0016021]; plasma membrane [GO:0005886]	GO:0005576; GO:0005737; GO:0005886; GO:0006954; GO:0016021; GO:0030368	Q8NFR9	I17RE_HUMAN	Interleukin-17 receptor E (IL-17 receptor E) (IL-17RE)	IL17RE UNQ3056/PRO9877	667	ENST00000383814 [Q8NFR9-1];ENST00000454190 [Q8NFR9-3];	132014;	NP_001180309.1 [Q8NFR9-3];NP_705613.1 [Q8NFR9-1];NP_705614.1 [Q8NFR9-2];NP_705616.2;XP_006713039.1 [Q8NFR9-2];	9606.ENSP00000373325;
hsa:3732	1	0	0	extracellular exosome [GO:0070062]; integral component of plasma membrane [GO:0005887]; plasma membrane [GO:0005886]	GO:0005886; GO:0005887; GO:0070062	P27701	CD82_HUMAN	CD82 antigen (C33 antigen) (IA4) (Inducible membrane protein R2) (Metastasis suppressor Kangai-1) (Suppressor of tumorigenicity 6 protein) (Tetraspanin-27) (Tspan-27) (CD antigen CD82)	CD82 KAI1 SAR2 ST6 TSPAN27	267	ENST00000227155 [P27701-1];ENST00000342935 [P27701-2];	3732;	NP_001020015.1 [P27701-2];NP_002222.1 [P27701-1];XP_006718286.1 [P27701-1];	9606.ENSP00000227155;
hsa:30008	1	0	1	basement membrane [GO:0005604]; collagen-containing extracellular matrix [GO:0062023]; elastic fiber [GO:0071953]; extracellular exosome [GO:0070062]; extracellular matrix [GO:0031012]; extracellular region [GO:0005576]; extracellular vesicle [GO:1903561]; microfibril [GO:0001527]	GO:0001527; GO:0005201; GO:0005509; GO:0005576; GO:0005604; GO:0008201; GO:0031012; GO:0035904; GO:0042803; GO:0048251; GO:0060414; GO:0062023; GO:0070062; GO:0071953; GO:0097084; GO:1903561; GO:1904026; GO:1904028; GO:1904706; GO:1904831; GO:1905609	O95967	FBLN4_HUMAN	EGF-containing fibulin-like extracellular matrix protein 2 (Fibulin-4) (FIBL-4) (Protein UPH1)	EFEMP2 FBLN4 UNQ200/PRO226	443	ENST00000307998;ENST00000531972;	30008;	NP_058634.4;	9606.ENSP00000309953;
hsa:347730	1	1	1	axon [GO:0030424]; endoplasmic reticulum [GO:0005783]; excitatory synapse [GO:0060076]; extracellular matrix [GO:0031012]; extracellular space [GO:0005615]; GABA-ergic synapse [GO:0098982]; glutamatergic synapse [GO:0098978]; growth cone [GO:0030426]; integral component of postsynaptic specialization membrane [GO:0099060]	GO:0005615; GO:0005783; GO:0030424; GO:0030426; GO:0031012; GO:0050808; GO:0060076; GO:0098978; GO:0098982; GO:0099060; GO:0099151; GO:1905606	Q86UE6	LRRT1_HUMAN	Leucine-rich repeat transmembrane neuronal protein 1	LRRTM1 UNQ675/PRO1309	522	ENST00000295057;ENST00000409148;ENST00000417012;ENST00000433224;	347730;	NP_849161.2;XP_016859475.1;XP_016859476.1;	9606.ENSP00000295057;
hsa:631	1	0	0	cell cortex [GO:0005938]; cytoplasm [GO:0005737]; intermediate filament [GO:0005882]; plasma membrane [GO:0005886]	GO:0005200; GO:0005212; GO:0005737; GO:0005882; GO:0005886; GO:0005938; GO:0045109; GO:0048469; GO:0070307	Q12934	BFSP1_HUMAN	Filensin (Beaded filament structural protein 1) (Lens fiber cell beaded-filament structural protein CP 115) (CP115) (Lens intermediate filament-like heavy) (LIFL-H) [Cleaved into: Filensin C-terminal fragment; Filensin N-terminal fragment]	BFSP1	665	ENST00000377868 [Q12934-2];ENST00000377873 [Q12934-1];ENST00000536626 [Q12934-3];	631;	NP_001155177.1 [Q12934-2];NP_001186.1 [Q12934-1];NP_001265535.1 [Q12934-3];NP_001265536.1;NP_001265537.1 [Q12934-3];	9606.ENSP00000367104;
hsa:1238	1	0	0	actin filament [GO:0005884]; cytosol [GO:0005829]; early endosome [GO:0005769]; external side of plasma membrane [GO:0009897]; integral component of plasma membrane [GO:0005887]; intracellular membrane-bounded organelle [GO:0043231]; nuclear membrane [GO:0031965]; nucleoplasm [GO:0005654]; plasma membrane [GO:0005886]; recycling endosome [GO:0055037]	GO:0004950; GO:0005044; GO:0005654; GO:0005769; GO:0005829; GO:0005884; GO:0005886; GO:0005887; GO:0006935; GO:0006954; GO:0006955; GO:0007186; GO:0007204; GO:0007275; GO:0009897; GO:0016493; GO:0019722; GO:0019957; GO:0031965; GO:0043231; GO:0055037; GO:0060326	O00590	ACKR2_HUMAN	Atypical chemokine receptor 2 (C-C chemokine receptor D6) (Chemokine receptor CCR-10) (Chemokine receptor CCR-9) (Chemokine-binding protein 2) (Chemokine-binding protein D6)	ACKR2 CCBP2 CCR10 CMKBR9 D6	384	ENST00000422265;ENST00000442925;	1238;	NP_001287.2;	9606.ENSP00000416996;
hsa:129807	1	0	0	cytoplasm [GO:0005737]; endoplasmic reticulum membrane [GO:0005789]; intracellular membrane-bounded organelle [GO:0043231]; lysosomal lumen [GO:0043202]; lysosome [GO:0005764]; membrane [GO:0016020]; mitochondrial inner membrane [GO:0005743]; mitochondrial outer membrane [GO:0005741]; neuron projection [GO:0043005]; organelle inner membrane [GO:0019866]; plasma membrane [GO:0005886]	GO:0004308; GO:0005737; GO:0005741; GO:0005743; GO:0005764; GO:0005789; GO:0005886; GO:0006516; GO:0006689; GO:0009313; GO:0010977; GO:0016020; GO:0019866; GO:0043005; GO:0043202; GO:0043231; GO:0052794; GO:0052795; GO:0052796	Q8WWR8	NEUR4_HUMAN	Sialidase-4 (EC 3.2.1.18) (N-acetyl-alpha-neuraminidase 4)	NEU4 LP5125	484	ENST00000325935 [Q8WWR8-3];ENST00000391969 [Q8WWR8-1];ENST00000404257 [Q8WWR8-2];ENST00000405370 [Q8WWR8-1];ENST00000407683 [Q8WWR8-1];ENST00000616490 [Q8WWR8-2];ENST00000618866 [Q8WWR8-1];ENST00000621851 [Q8WWR8-1];ENST00000626600 [Q8WWR8-3];ENST00000630923 [Q8WWR8-1];	129807;	NP_001161071.1 [Q8WWR8-3];NP_001161072.1 [Q8WWR8-1];NP_001161073.1 [Q8WWR8-1];NP_001161074.1 [Q8WWR8-1];NP_542779.2 [Q8WWR8-2];	9606.ENSP00000320318;
hsa:131873	1	0	1	collagen-containing extracellular matrix [GO:0062023]; collagen trimer [GO:0005581]; extracellular matrix [GO:0031012]; extracellular region [GO:0005576]	GO:0005576; GO:0005581; GO:0007155; GO:0031012; GO:0062023	A6NMZ7	CO6A6_HUMAN	Collagen alpha-6(VI) chain	COL6A6	2263	ENST00000358511 [A6NMZ7-1];	131873;	NP_001096078.1 [A6NMZ7-1];XP_005247178.1 [A6NMZ7-1];XP_011510727.1 [A6NMZ7-1];XP_011510728.1 [A6NMZ7-1];XP_011510730.1 [A6NMZ7-1];XP_016861200.1 [A6NMZ7-1];XP_016861201.1 [A6NMZ7-1];XP_016861202.1 [A6NMZ7-1];XP_016861203.1 [A6NMZ7-1];XP_016861204.1 [A6NMZ7-1];	9606.ENSP00000351310;
hsa:256076	1	0	1	collagen-containing extracellular matrix [GO:0062023]; collagen trimer [GO:0005581]; extracellular region [GO:0005576]	GO:0005576; GO:0005581; GO:0007155; GO:0030020; GO:0062023	A8TX70	CO6A5_HUMAN	Collagen alpha-5(VI) chain (Collagen alpha-1(XXIX) chain) (von Willebrand factor A domain-containing protein 4)	COL6A5 COL29A1 VWA4	2615	ENST00000312481 [A8TX70-1];	256076;	NP_001265227.1;NP_694996.5 [A8TX70-2];	9606.ENSP00000265379;
hsa:2155	1	0	1	collagen-containing extracellular matrix [GO:0062023]; endoplasmic reticulum lumen [GO:0005788]; extracellular region [GO:0005576]; extracellular space [GO:0005615]; Golgi lumen [GO:0005796]; plasma membrane [GO:0005886]; serine-type peptidase complex [GO:1905286]; vesicle [GO:0031982]	GO:0001666; GO:0002690; GO:0004252; GO:0005102; GO:0005509; GO:0005576; GO:0005615; GO:0005788; GO:0005796; GO:0005886; GO:0007596; GO:0007623; GO:0008236; GO:0010037; GO:0010641; GO:0016485; GO:0030194; GO:0030335; GO:0031100; GO:0031982; GO:0032355; GO:0032571; GO:0033595; GO:0043627; GO:0050927; GO:0051897; GO:0060416; GO:0061476; GO:0062023; GO:0070723; GO:0097068; GO:1904400; GO:1904612; GO:…	P08709	FA7_HUMAN	Coagulation factor VII (EC 3.4.21.21) (Proconvertin) (Serum prothrombin conversion accelerator) (SPCA) (Eptacog alfa) [Cleaved into: Factor VII light chain; Factor VII heavy chain]	F7	466	ENST00000346342 [P08709-2];ENST00000375581 [P08709-1];	2155;	NP_000122.1 [P08709-1];NP_062562.1 [P08709-2];	9606.ENSP00000364731;
hsa:5978	1	0	0	cytoplasm [GO:0005737]; cytosol [GO:0005829]; nucleoplasm [GO:0005654]; nucleus [GO:0005634]; transcription repressor complex [GO:0017053]	GO:0000122; GO:0000381; GO:0000976; GO:0000978; GO:0000979; GO:0001227; GO:0001666; GO:0002244; GO:0002931; GO:0003682; GO:0003700; GO:0005634; GO:0005654; GO:0005737; GO:0005829; GO:0006355; GO:0008285; GO:0010468; GO:0010628; GO:0010629; GO:0017053; GO:0032348; GO:0035019; GO:0035690; GO:0042802; GO:0043065; GO:0043280; GO:0043922; GO:0045665; GO:0045666; GO:0045667; GO:0045892; GO:0045893; GO:…	Q13127	REST_HUMAN	RE1-silencing transcription factor (Neural-restrictive silencer factor) (X2 box repressor)	REST NRSF XBR	1097	ENST00000309042 [Q13127-1];ENST00000675105 [Q13127-1];	5978;	NP_001180437.1 [Q13127-1];NP_005603.3 [Q13127-1];XP_011532703.1;	9606.ENSP00000311816;
hsa:7448	1	1	1	alphav-beta3 integrin-vitronectin complex [GO:0071062]; blood microparticle [GO:0072562]; collagen-containing extracellular matrix [GO:0062023]; endoplasmic reticulum [GO:0005783]; extracellular exosome [GO:0070062]; extracellular region [GO:0005576]; extracellular space [GO:0005615]; intracellular membrane-bounded organelle [GO:0043231]	GO:0005044; GO:0005178; GO:0005201; GO:0005576; GO:0005615; GO:0005783; GO:0006955; GO:0007155; GO:0007160; GO:0008201; GO:0010951; GO:0014911; GO:0016477; GO:0030195; GO:0030247; GO:0030949; GO:0032092; GO:0033627; GO:0035987; GO:0043231; GO:0048260; GO:0050731; GO:0061302; GO:0062023; GO:0070062; GO:0071062; GO:0072562; GO:0090303	P04004	VTNC_HUMAN	Vitronectin (VN) (S-protein) (Serum-spreading factor) (V75) [Cleaved into: Vitronectin V65 subunit; Vitronectin V10 subunit; Somatomedin-B]	VTN	478	ENST00000226218;	7448;	NP_000629.3;	9606.ENSP00000226218;
hsa:973	1	0	0	B cell receptor complex [GO:0019815]; external side of plasma membrane [GO:0009897]; integral component of membrane [GO:0016021]; membrane raft [GO:0045121]; multivesicular body [GO:0005771]; plasma membrane [GO:0005886]	GO:0002250; GO:0004888; GO:0005771; GO:0005886; GO:0009897; GO:0016021; GO:0019815; GO:0030183; GO:0042100; GO:0042113; GO:0042802; GO:0045121; GO:0050853	P11912	CD79A_HUMAN	B-cell antigen receptor complex-associated protein alpha chain (Ig-alpha) (MB-1 membrane glycoprotein) (Membrane-bound immunoglobulin-associated protein) (Surface IgM-associated protein) (CD antigen CD79a)	CD79A IGA MB1	226	ENST00000221972 [P11912-1];ENST00000444740 [P11912-2];	973;	NP_001774.1 [P11912-1];NP_067612.1 [P11912-2];	9606.ENSP00000221972;
hsa:7040	1	0	1	blood microparticle [GO:0072562]; cell surface [GO:0009986]; collagen-containing extracellular matrix [GO:0062023]; cytoplasm [GO:0005737]; extracellular matrix [GO:0031012]; extracellular region [GO:0005576]; extracellular space [GO:0005615]; Golgi lumen [GO:0005796]; nucleus [GO:0005634]; plasma membrane [GO:0005886]; platelet alpha granule lumen [GO:0031093]	GO:0000165; GO:0001570; GO:0001837; GO:0001843; GO:0001933; GO:0001934; GO:0002062; GO:0002244; GO:0002248; GO:0003179; GO:0003180; GO:0003823; GO:0005114; GO:0005125; GO:0005576; GO:0005615; GO:0005634; GO:0005737; GO:0005796; GO:0005886; GO:0006468; GO:0006611; GO:0006754; GO:0006796; GO:0006954; GO:0007173; GO:0007179; GO:0007182; GO:0007183; GO:0007435; GO:0007507; GO:0008083; GO:0008284; GO:…	P01137	TGFB1_HUMAN	Transforming growth factor beta-1 proprotein [Cleaved into: Latency-associated peptide (LAP); Transforming growth factor beta-1 (TGF-beta-1)]	TGFB1 TGFB	390		7040;	NP_000651.3;	9606.ENSP00000221930;
hsa:682	1	0	0	acrosomal membrane [GO:0002080]; axon [GO:0030424]; basolateral plasma membrane [GO:0016323]; endoplasmic reticulum membrane [GO:0005789]; endosome [GO:0005768]; extracellular exosome [GO:0070062]; focal adhesion [GO:0005925]; Golgi membrane [GO:0000139]; integral component of plasma membrane [GO:0005887]; intracellular membrane-bounded organelle [GO:0043231]; melanosome [GO:0042470]; membrane [G…	GO:0000139; GO:0001525; GO:0001618; GO:0001750; GO:0001917; GO:0002080; GO:0003407; GO:0005537; GO:0005739; GO:0005768; GO:0005789; GO:0005886; GO:0005887; GO:0005925; GO:0007156; GO:0007166; GO:0007411; GO:0007566; GO:0010575; GO:0010595; GO:0016020; GO:0016323; GO:0030424; GO:0030593; GO:0032755; GO:0038023; GO:0042383; GO:0042470; GO:0042475; GO:0043231; GO:0043434; GO:0045121; GO:0045296; GO:…	P35613	BASI_HUMAN	Basigin (5F7) (Collagenase stimulatory factor) (Extracellular matrix metalloproteinase inducer) (EMMPRIN) (Hepatoma-associated antigen) (HAb18G) (Leukocyte activation antigen M6) (OK blood group antigen) (Tumor cell-derived collagenase stimulatory factor) (TCSF) (CD antigen CD147)	BSG UNQ6505/PRO21383	385	ENST00000333511 [P35613-1];ENST00000346916 [P35613-3];ENST00000353555 [P35613-2];ENST00000545507 [P35613-3];ENST00000573784 [P35613-3];ENST00000576984 [P35613-3];ENST00000680065 [P35613-3];	682;	NP_001309172.1 [P35613-2];NP_001719.2 [P35613-1];NP_940991.1 [P35613-2];NP_940992.1 [P35613-3];NP_940993.1 [P35613-3];XP_016882662.1 [P35613-1];	9606.ENSP00000333769;
hsa:974	1	0	0	B cell receptor complex [GO:0019815]; cytosol [GO:0005829]; external side of plasma membrane [GO:0009897]; extracellular exosome [GO:0070062]; integral component of plasma membrane [GO:0005887]; nucleoplasm [GO:0005654]; plasma membrane [GO:0005886]	GO:0002250; GO:0004888; GO:0005654; GO:0005829; GO:0005886; GO:0005887; GO:0006955; GO:0007165; GO:0009897; GO:0019815; GO:0030183; GO:0042802; GO:0050853; GO:0070062	P40259	CD79B_HUMAN	B-cell antigen receptor complex-associated protein beta chain (B-cell-specific glycoprotein B29) (Ig-beta) (Immunoglobulin-associated B29 protein) (CD antigen CD79b)	CD79B B29 IGB	229	ENST00000006750 [P40259-1];ENST00000349817 [P40259-2];ENST00000392795 [P40259-3];	974;	NP_000617.1 [P40259-1];NP_001035022.1 [P40259-3];NP_067613.1 [P40259-2];	9606.ENSP00000376544;
hsa:5159	1	0	0	apical plasma membrane [GO:0016324]; cell surface [GO:0009986]; cytoplasm [GO:0005737]; cytoplasmic vesicle [GO:0031410]; focal adhesion [GO:0005925]; Golgi apparatus [GO:0005794]; integral component of plasma membrane [GO:0005887]; intracellular membrane-bounded organelle [GO:0043231]; intrinsic component of plasma membrane [GO:0031226]; lysosomal lumen [GO:0043202]; membrane [GO:0016020]; nucle…	GO:0004713; GO:0004714; GO:0004992; GO:0005017; GO:0005019; GO:0005102; GO:0005161; GO:0005524; GO:0005634; GO:0005737; GO:0005794; GO:0005886; GO:0005887; GO:0005925; GO:0006024; GO:0007165; GO:0007169; GO:0007568; GO:0008284; GO:0008584; GO:0009636; GO:0009986; GO:0010863; GO:0014068; GO:0014911; GO:0016020; GO:0016324; GO:0016477; GO:0018108; GO:0019838; GO:0019899; GO:0019901; GO:0030335; GO:…	P09619	PGFRB_HUMAN	Platelet-derived growth factor receptor beta (PDGF-R-beta) (PDGFR-beta) (EC 2.7.10.1) (Beta platelet-derived growth factor receptor) (Beta-type platelet-derived growth factor receptor) (CD140 antigen-like family member B) (Platelet-derived growth factor receptor 1) (PDGFR-1) (CD antigen CD140b)	PDGFRB PDGFR PDGFR1	1106	ENST00000261799 [P09619-1];	5159;	NP_002600.1 [P09619-1];XP_011535960.1;XP_011535961.1;	9606.ENSP00000261799;
hsa:9509	1	0	1	collagen-containing extracellular matrix [GO:0062023]; extracellular matrix [GO:0031012]; extracellular region [GO:0005576]	GO:0004222; GO:0005576; GO:0007283; GO:0008237; GO:0008270; GO:0016485; GO:0030198; GO:0030199; GO:0030324; GO:0030574; GO:0031012; GO:0043588; GO:0062023	O95450	ATS2_HUMAN	A disintegrin and metalloproteinase with thrombospondin motifs 2 (ADAM-TS 2) (ADAM-TS2) (ADAMTS-2) (EC 3.4.24.14) (Procollagen I N-proteinase) (PC I-NP) (Procollagen I/II amino propeptide-processing enzyme) (Procollagen N-endopeptidase) (pNPI)	ADAMTS2 PCINP PCPNI	1211	ENST00000251582 [O95450-1];ENST00000274609 [O95450-2];ENST00000639107 [O95450-2];ENST00000639986 [O95450-1];	9509;	NP_055059.2 [O95450-1];NP_067610.1 [O95450-2];	9606.ENSP00000251582;
hsa:9508	1	0	1	extracellular exosome [GO:0070062]; extracellular matrix [GO:0031012]; extracellular region [GO:0005576]; extracellular space [GO:0005615]	GO:0001701; GO:0004175; GO:0004222; GO:0005576; GO:0005615; GO:0008201; GO:0008270; GO:0010573; GO:0016485; GO:0030198; GO:0030199; GO:0030574; GO:0031012; GO:0032964; GO:0070062; GO:0097435; GO:1900748	O15072	ATS3_HUMAN	A disintegrin and metalloproteinase with thrombospondin motifs 3 (ADAM-TS 3) (ADAM-TS3) (ADAMTS-3) (EC 3.4.24.-) (Procollagen II N-proteinase) (PC II-NP) (Procollagen II amino propeptide-processing enzyme)	ADAMTS3 KIAA0366	1205	ENST00000286657;ENST00000622135;	9508;	NP_055058.2;	9606.ENSP00000286657;
hsa:4015	1	0	1	collagen trimer [GO:0005581]; extracellular matrix [GO:0031012]; extracellular region [GO:0005576]; extracellular space [GO:0005615]; nucleus [GO:0005634]	GO:0001649; GO:0001932; GO:0004720; GO:0005507; GO:0005518; GO:0005576; GO:0005581; GO:0005615; GO:0005634; GO:0006464; GO:0007507; GO:0010468; GO:0016202; GO:0017015; GO:0018057; GO:0030199; GO:0030282; GO:0030324; GO:0031012; GO:0035791; GO:0035905; GO:0035906; GO:0042060; GO:0042493; GO:0042981; GO:0043491; GO:0045652; GO:0046716; GO:0048251; GO:0048514; GO:0048545; GO:0055001; GO:0060326; GO:…	P28300	LYOX_HUMAN	Protein-lysine 6-oxidase (EC 1.4.3.13) (Lysyl oxidase) [Cleaved into: Protein-lysine 6-oxidase, long form; Protein-lysine 6-oxidase, short form]	LOX	417	ENST00000231004;	4015;	NP_002308.2;	9606.ENSP00000231004;
hsa:3676	1	0	0	cell surface [GO:0009986]; extracellular exosome [GO:0070062]; focal adhesion [GO:0005925]; growth cone [GO:0030426]; integrin alpha4-beta1 complex [GO:0034668]; integrin alpha4-beta7 complex [GO:0034669]; membrane [GO:0016020]; neuronal cell body [GO:0043025]; plasma membrane [GO:0005886]	GO:0001968; GO:0003366; GO:0005178; GO:0005886; GO:0005925; GO:0007159; GO:0007160; GO:0007229; GO:0009986; GO:0015026; GO:0016020; GO:0030183; GO:0030426; GO:0033631; GO:0034113; GO:0034446; GO:0034668; GO:0034669; GO:0035987; GO:0043025; GO:0043113; GO:0046872; GO:0050839; GO:0050901; GO:0050904; GO:0060385; GO:0070062; GO:0071345; GO:0090074; GO:0098657; GO:0140039; GO:1903238; GO:1904646; GO:…	P13612	ITA4_HUMAN	Integrin alpha-4 (CD49 antigen-like family member D) (Integrin alpha-IV) (VLA-4 subunit alpha) (CD antigen CD49d)	ITGA4 CD49D	1032	ENST00000339307 [P13612-2];ENST00000397033 [P13612-1];	3676;	NP_000876.3 [P13612-1];NP_001303241.1 [P13612-2];	9606.ENSP00000380227;
hsa:4601	1	0	0	chromatin [GO:0000785]; cytosol [GO:0005829]; nucleolus [GO:0005730]; nucleoplasm [GO:0005654]; nucleus [GO:0005634]; RNA polymerase II transcription regulator complex [GO:0090575]	GO:0000122; GO:0000785; GO:0000978; GO:0000981; GO:0005634; GO:0005654; GO:0005730; GO:0005829; GO:0006357; GO:0046983; GO:0090575	P50539	MXI1_HUMAN	Max-interacting protein 1 (Max interactor 1) (Class C basic helix-loop-helix protein 11) (bHLHc11)	MXI1 BHLHC11	228	ENST00000239007 [P50539-1];ENST00000332674 [P50539-3];ENST00000361248 [P50539-4];ENST00000369612 [P50539-2];ENST00000650644 [P50539-2];ENST00000650696 [P50539-2];ENST00000650810 [P50539-2];ENST00000650843 [P50539-2];ENST00000650900 [P50539-2];ENST00000650952 [P50539-2];ENST00000651004 [P50539-2];ENST00000651167 [P50539-2];ENST00000651467 [P50539-2];ENST00000651495 [P50539-2];ENST00000651516 [P505…	4601;	NP_001008541.1 [P50539-4];NP_005953.4 [P50539-1];NP_569157.2 [P50539-3];	9606.ENSP00000331152;
hsa:1949	1	0	0	glutamatergic synapse [GO:0098978]; hippocampal mossy fiber to CA3 synapse [GO:0098686]; integral component of plasma membrane [GO:0005887]; integral component of postsynaptic density membrane [GO:0099061]; integral component of presynaptic membrane [GO:0099056]; plasma membrane [GO:0005886]	GO:0001618; GO:0005005; GO:0005886; GO:0005887; GO:0007267; GO:0007399; GO:0007411; GO:0007628; GO:0016198; GO:0031295; GO:0046875; GO:0048013; GO:0050771; GO:0098686; GO:0098978; GO:0099056; GO:0099061; GO:0099557	Q15768	EFNB3_HUMAN	Ephrin-B3 (EPH-related receptor transmembrane ligand ELK-L3) (EPH-related receptor tyrosine kinase ligand 8) (LERK-8)	EFNB3 EPLG8 LERK8	340	ENST00000226091;	1949;	NP_001397.1;	9606.ENSP00000226091;
hsa:25945	1	0	0	adherens junction [GO:0005912]; apical junction complex [GO:0043296]; axon [GO:0030424]; cell-cell contact zone [GO:0044291]; cell-cell junction [GO:0005911]; dendrite [GO:0030425]; hippocampal mossy fiber to CA3 synapse [GO:0098686]; integral component of postsynaptic density membrane [GO:0099061]; plasma membrane [GO:0005886]	GO:0002089; GO:0005886; GO:0005911; GO:0005912; GO:0007156; GO:0007157; GO:0007286; GO:0009566; GO:0030424; GO:0030425; GO:0042802; GO:0042803; GO:0043296; GO:0044291; GO:0050839; GO:0060042; GO:0061951; GO:0098686; GO:0099061; GO:1902414	Q9NQS3	NECT3_HUMAN	Nectin-3 (CDw113) (Nectin cell adhesion molecule 3) (Poliovirus receptor-related protein 3) (CD antigen CD113)	NECTIN3 PRR3 PVRL3	549	ENST00000319792 [Q9NQS3-2];ENST00000485303 [Q9NQS3-1];ENST00000493615 [Q9NQS3-3];	25945;	NP_001230215.1 [Q9NQS3-2];NP_001230217.1 [Q9NQS3-3];NP_056295.1 [Q9NQS3-1];	9606.ENSP00000418070;
hsa:57715	1	0	1	extracellular space [GO:0005615]; integral component of plasma membrane [GO:0005887]	GO:0001755; GO:0005615; GO:0005887; GO:0007411; GO:0030215; GO:0030335; GO:0045499; GO:0048843; GO:0050919; GO:0071526	Q9NTN9	SEM4G_HUMAN	Semaphorin-4G	SEMA4G KIAA1619	838	ENST00000210633 [Q9NTN9-2];ENST00000370250 [Q9NTN9-1];ENST00000517724 [Q9NTN9-3];ENST00000521006 [Q9NTN9-1];	57715;	NP_001190173.1 [Q9NTN9-3];NP_060363.2 [Q9NTN9-2];XP_005270065.1;	9606.ENSP00000210633;
hsa:1191	1	0	1	apical dendrite [GO:0097440]; blood microparticle [GO:0072562]; cell surface [GO:0009986]; chromaffin granule [GO:0042583]; collagen-containing extracellular matrix [GO:0062023]; cytoplasm [GO:0005737]; cytosol [GO:0005829]; extracellular exosome [GO:0070062]; extracellular region [GO:0005576]; extracellular space [GO:0005615]; Golgi apparatus [GO:0005794]; intracellular membrane-bounded organell…	GO:0000902; GO:0001540; GO:0001774; GO:0001836; GO:0002434; GO:0005102; GO:0005576; GO:0005615; GO:0005634; GO:0005737; GO:0005739; GO:0005743; GO:0005794; GO:0005829; GO:0006629; GO:0006956; GO:0006958; GO:0009615; GO:0009986; GO:0010628; GO:0017038; GO:0031093; GO:0031333; GO:0031334; GO:0031625; GO:0032286; GO:0032436; GO:0032760; GO:0032991; GO:0034366; GO:0042127; GO:0042583; GO:0042981; GO:…	P10909	CLUS_HUMAN	Clusterin (Aging-associated gene 4 protein) (Apolipoprotein J) (Apo-J) (Complement cytolysis inhibitor) (CLI) (Complement-associated protein SP-40,40) (Ku70-binding protein 1) (NA1/NA2) (Sulfated glycoprotein 2) (SGP-2) (Testosterone-repressed prostate message 2) (TRPM-2) [Cleaved into: Clusterin beta chain (ApoJalpha) (Complement cytolysis inhibitor a chain); Clusterin alpha chain (ApoJbeta) (Co…	CLU APOJ CLI KUB1 AAG4	449	ENST00000316403 [P10909-1];ENST00000405140 [P10909-1];ENST00000523500 [P10909-1];	1191;	NP_001822.3 [P10909-1];	9606.ENSP00000315130;
hsa:1292	1	0	1	collagen-containing extracellular matrix [GO:0062023]; collagen trimer [GO:0005581]; endoplasmic reticulum lumen [GO:0005788]; extracellular exosome [GO:0070062]; extracellular region [GO:0005576]; extracellular space [GO:0005615]; extracellular vesicle [GO:1903561]; protein-containing complex [GO:0032991]; sarcolemma [GO:0042383]	GO:0005518; GO:0005576; GO:0005581; GO:0005615; GO:0005788; GO:0007155; GO:0009749; GO:0030020; GO:0032991; GO:0042383; GO:0062023; GO:0070062; GO:1903561	P12110	CO6A2_HUMAN	Collagen alpha-2(VI) chain	COL6A2	1019	ENST00000300527 [P12110-1];ENST00000310645 [P12110-3];ENST00000397763 [P12110-2];ENST00000409416 [P12110-3];	1292;	NP_001840.3 [P12110-1];NP_478054.2 [P12110-2];NP_478055.2 [P12110-3];XP_011527753.1 [P12110-1];	9606.ENSP00000300527;
hsa:10825	1	0	0	caveola [GO:0005901]; cytoplasm [GO:0005737]; early endosome membrane [GO:0031901]; external side of plasma membrane [GO:0009897]; intracellular membrane-bounded organelle [GO:0043231]; lysosomal membrane [GO:0005765]; membrane [GO:0016020]; plasma membrane [GO:0005886]; recycling endosome membrane [GO:0055038]	GO:0004308; GO:0005737; GO:0005765; GO:0005886; GO:0005901; GO:0005975; GO:0006687; GO:0006689; GO:0009313; GO:0009897; GO:0016020; GO:0016997; GO:0031901; GO:0043231; GO:0045742; GO:0052794; GO:0052795; GO:0052796; GO:0055038; GO:1900186	Q9UQ49	NEUR3_HUMAN	Sialidase-3 (EC 3.2.1.18) (Ganglioside sialidasedis) (Membrane sialidase) (N-acetyl-alpha-neuraminidase 3)	NEU3	428	ENST00000294064 [Q9UQ49-2];ENST00000531509 [Q9UQ49-2];	10825;	NP_006647.3 [Q9UQ49-2];	9606.ENSP00000294064;
hsa:176	1	0	1	collagen-containing extracellular matrix [GO:0062023]; extracellular matrix [GO:0031012]; extracellular region [GO:0005576]; Golgi lumen [GO:0005796]; lysosomal lumen [GO:0043202]	GO:0001501; GO:0005201; GO:0005540; GO:0005576; GO:0005796; GO:0006508; GO:0007155; GO:0007417; GO:0030246; GO:0031012; GO:0043202; GO:0046872; GO:0062023	P16112	PGCA_HUMAN	Aggrecan core protein (Cartilage-specific proteoglycan core protein) (CSPCP) (Chondroitin sulfate proteoglycan core protein 1) (Chondroitin sulfate proteoglycan 1) [Cleaved into: Aggrecan core protein 2]	ACAN AGC1 CSPG1 MSK16	2530	ENST00000352105 [P16112-3];ENST00000439576 [P16112-1];ENST00000559004 [P16112-2];	176;	NP_001126.3 [P16112-3];NP_037359.3 [P16112-1];XP_011519616.1 [P16112-2];	9606.ENSP00000387356;
hsa:155465	1	1	0	endoplasmic reticulum [GO:0005783]; intracellular membrane-bounded organelle [GO:0043231]	GO:0002162; GO:0005783; GO:0043231; GO:0060548	Q8TD06	AGR3_HUMAN	Anterior gradient protein 3 (AG-3) (AG3) (hAG-3) (Anterior gradient 3 homolog) (Breast cancer membrane protein 11) (Protein disulfide isomerase family A, member 18)	AGR3 BCMP11 PDIA18 UNQ642/PRO1272	166	ENST00000310398;	155465;	NP_789783.1;XP_005249684.1;	9606.ENSP00000308606;
hsa:56950	1	0	0	cytoplasm [GO:0005737]; cytosol [GO:0005829]; nucleoplasm [GO:0005654]; nucleus [GO:0005634]	GO:0000122; GO:0000993; GO:0002039; GO:0005634; GO:0005654; GO:0005737; GO:0005829; GO:0007507; GO:0008285; GO:0016278; GO:0016279; GO:0018024; GO:0018026; GO:0018027; GO:0034968; GO:0043516; GO:0046872; GO:0046975; GO:1901796	Q9NRG4	SMYD2_HUMAN	N-lysine methyltransferase SMYD2 (EC 2.1.1.-) (HSKM-B) (Histone methyltransferase SMYD2) (EC 2.1.1.354) (Lysine N-methyltransferase 3C) (SET and MYND domain-containing protein 2)	SMYD2 KMT3C	433	ENST00000366957 [Q9NRG4-1];	56950;	NP_064582.2 [Q9NRG4-1];	9606.ENSP00000355924;
hsa:10331	1	0	0	Golgi apparatus [GO:0005794]; Golgi membrane [GO:0000139]; integral component of plasma membrane [GO:0005887]	GO:0000139; GO:0005794; GO:0005887; GO:0006486; GO:0008375; GO:0008376; GO:0008457; GO:0008499; GO:0008532; GO:0016266; GO:0018146; GO:0030311; GO:0047223	Q9Y2A9	B3GN3_HUMAN	N-acetyllactosaminide beta-1,3-N-acetylglucosaminyltransferase 3 (EC 2.4.1.149) (Beta-1,3-galactosyl-O-glycosyl-glycoprotein beta-1,3-N-acetylglucosaminyltransferase) (EC 2.4.1.146) (Beta-1,3-galactosyltransferase 8) (Beta-1,3-GalTase 8) (Beta3Gal-T8) (Beta3GalT8) (b3Gal-T8) (Beta-3-Gx-T8) (Core 1 extending beta-1,3-N-acetylglucosaminyltransferase) (Core1-beta3GlcNAcT) (Transmembrane protein 3) (…	B3GNT3 B3GALT8 TMEM3 UNQ637/PRO1266	372	ENST00000318683;ENST00000595387;	10331;	NP_055071.2;XP_011525928.1;	9606.ENSP00000321874;
hsa:5896	1	0	0	DNA recombinase complex [GO:0097519]; endodeoxyribonuclease complex [GO:1905347]; nucleoplasm [GO:0005654]; nucleus [GO:0005634]	GO:0002250; GO:0002331; GO:0003677; GO:0004519; GO:0004842; GO:0005634; GO:0005654; GO:0006310; GO:0006955; GO:0008270; GO:0008542; GO:0010390; GO:0030183; GO:0033077; GO:0033151; GO:0042393; GO:0042803; GO:0043029; GO:0043154; GO:0043565; GO:0045582; GO:0046872; GO:0048538; GO:0051865; GO:0061630; GO:0070244; GO:0097519; GO:1905347; GO:2000822	P15918	RAG1_HUMAN	V(D)J recombination-activating protein 1 (RAG-1) (RING finger protein 74) [Includes: Endonuclease RAG1 (EC 3.1.-.-); E3 ubiquitin-protein ligase RAG1 (EC 2.3.2.27) (RING-type E3 ubiquitin transferase RAG1)]	RAG1 RNF74	1043	ENST00000299440 [P15918-1];ENST00000534663 [P15918-2];	5896;	NP_000439.1 [P15918-1];XP_005253098.1;XP_011518552.1;	9606.ENSP00000299440;
hsa:84818	1	0	0	cell surface [GO:0009986]; integral component of membrane [GO:0016021]; plasma membrane [GO:0005886]	GO:0005886; GO:0006954; GO:0016021; GO:0030368	Q8NAC3	I17RC_HUMAN	Interleukin-17 receptor C (IL-17 receptor C) (IL-17RC) (Interleukin-17 receptor homolog) (IL17Rhom) (Interleukin-17 receptor-like protein) (IL-17RL) (ZcytoR14)	IL17RC UNQ6118/PRO20040/PRO38901	791	ENST00000295981 [Q8NAC3-1];ENST00000383812 [Q8NAC3-3];ENST00000403601 [Q8NAC3-2];ENST00000413608 [Q8NAC3-5];ENST00000416074 [Q8NAC3-7];ENST00000455057 [Q8NAC3-6];	84818;	NP_001190192.1 [Q8NAC3-5];NP_001190193.1 [Q8NAC3-7];NP_001190194.1 [Q8NAC3-6];NP_116121.2 [Q8NAC3-3];NP_703190.1 [Q8NAC3-2];NP_703191.1 [Q8NAC3-1];XP_016862835.1;	9606.ENSP00000295981;
hsa:8698	1	0	0	cytoplasm [GO:0005737]; integral component of plasma membrane [GO:0005887]; mitochondrion [GO:0005739]; plasma membrane [GO:0005886]	GO:0004930; GO:0005737; GO:0005739; GO:0005886; GO:0005887; GO:0006955; GO:0007186; GO:0007189; GO:0007202; GO:0007204; GO:0008289; GO:0019222; GO:0038036	O95977	S1PR4_HUMAN	Sphingosine 1-phosphate receptor 4 (S1P receptor 4) (S1P4) (Endothelial differentiation G-protein coupled receptor 6) (Sphingosine 1-phosphate receptor Edg-6) (S1P receptor Edg-6)	S1PR4 EDG6	384	ENST00000246115;	8698;	NP_003766.1;	9606.ENSP00000246115;
hsa:8844	1	1	0	cytoplasm [GO:0005737]; cytosol [GO:0005829]; endoplasmic reticulum [GO:0005783]; endoplasmic reticulum membrane [GO:0005789]; membrane [GO:0016020]; protein-containing complex [GO:0032991]; ruffle membrane [GO:0032587]	GO:0004672; GO:0005078; GO:0005524; GO:0005737; GO:0005783; GO:0005789; GO:0005829; GO:0007165; GO:0007265; GO:0008022; GO:0016020; GO:0019933; GO:0032587; GO:0032991; GO:0042127; GO:0043405; GO:0043410; GO:0046872; GO:0071889; GO:0106310; GO:0106311	Q8IVT5	KSR1_HUMAN	Kinase suppressor of Ras 1 (EC 2.7.11.1)	KSR1 KSR	923	ENST00000398988 [Q8IVT5-4];ENST00000509603 [Q8IVT5-4];	8844;	NP_055053.1 [Q8IVT5-4];XP_011523731.1 [Q8IVT5-1];XP_016880760.1 [Q8IVT5-3];XP_016880761.1 [Q8IVT5-3];XP_016880762.1 [Q8IVT5-3];XP_016880763.1 [Q8IVT5-3];XP_016880764.1 [Q8IVT5-3];XP_016880765.1 [Q8IVT5-3];	9606.ENSP00000381958;
hsa:27329	1	0	1	cell surface [GO:0009986]; collagen-containing extracellular matrix [GO:0062023]; early endosome [GO:0005769]; extracellular region [GO:0005576]; extracellular space [GO:0005615]; Golgi apparatus [GO:0005794]; lamellipodium [GO:0030027]	GO:0001525; GO:0004857; GO:0004859; GO:0005102; GO:0005178; GO:0005576; GO:0005615; GO:0005769; GO:0005794; GO:0006071; GO:0006631; GO:0006644; GO:0007160; GO:0007165; GO:0007229; GO:0008083; GO:0008201; GO:0008203; GO:0009395; GO:0009725; GO:0009986; GO:0010519; GO:0019915; GO:0030027; GO:0030335; GO:0042632; GO:0045766; GO:0048844; GO:0050996; GO:0051005; GO:0055088; GO:0055090; GO:0055091; GO:…	Q9Y5C1	ANGL3_HUMAN	Angiopoietin-related protein 3 (Angiopoietin-5) (ANG-5) (Angiopoietin-like protein 3) [Cleaved into: ANGPTL3(17-221); ANGPTL3(17-224)]	ANGPTL3 ANGPT5 UNQ153/PRO179	460	ENST00000371129;	27329;	NP_055310.1;	9606.ENSP00000360170;
hsa:5270	1	0	1	collagen-containing extracellular matrix [GO:0062023]; cytosol [GO:0005829]; extracellular region [GO:0005576]; extracellular space [GO:0005615]; extracellular vesicle [GO:1903561]; extrinsic component of external side of plasma membrane [GO:0031232]; neuromuscular junction [GO:0031594]; platelet alpha granule [GO:0031091]	GO:0004867; GO:0005102; GO:0005539; GO:0005576; GO:0005615; GO:0005829; GO:0007596; GO:0008201; GO:0008285; GO:0010757; GO:0010766; GO:0010951; GO:0010955; GO:0014067; GO:0021683; GO:0030195; GO:0030308; GO:0030334; GO:0031091; GO:0031232; GO:0031594; GO:0032940; GO:0033363; GO:0042177; GO:0042628; GO:0045861; GO:0045879; GO:0048505; GO:0048711; GO:0050974; GO:0051966; GO:0060291; GO:0060384; GO:…	P07093	GDN_HUMAN	Glia-derived nexin (GDN) (Peptidase inhibitor 7) (PI-7) (Protease nexin 1) (PN-1) (Protease nexin I) (Serpin E2)	SERPINE2 PI7 PN1	398	ENST00000258405 [P07093-1];ENST00000409304 [P07093-2];ENST00000409840 [P07093-2];ENST00000447280 [P07093-3];	5270;	NP_001130000.1 [P07093-2];NP_001130002.1 [P07093-3];NP_006207.1 [P07093-1];XP_016859818.1;XP_016859819.1 [P07093-1];XP_016859820.1;XP_016859821.1 [P07093-2];	9606.ENSP00000415786;
hsa:5054	1	0	1	collagen-containing extracellular matrix [GO:0062023]; extracellular exosome [GO:0070062]; extracellular region [GO:0005576]; extracellular space [GO:0005615]; plasma membrane [GO:0005886]; platelet alpha granule lumen [GO:0031093]	GO:0001525; GO:0002020; GO:0004867; GO:0005102; GO:0005576; GO:0005615; GO:0005886; GO:0010469; GO:0010757; GO:0010951; GO:0014912; GO:0030194; GO:0030195; GO:0030336; GO:0031093; GO:0032757; GO:0033629; GO:0035491; GO:0042730; GO:0045766; GO:0048260; GO:0050729; GO:0050829; GO:0051918; GO:0061044; GO:0061045; GO:0062023; GO:0070062; GO:0071222; GO:0090026; GO:0090399; GO:0097187; GO:1901331; GO:…	P05121	PAI1_HUMAN	Plasminogen activator inhibitor 1 (PAI) (PAI-1) (Endothelial plasminogen activator inhibitor) (Serpin E1)	SERPINE1 PAI1 PLANH1	402	ENST00000223095 [P05121-1];	5054;	NP_000593.1 [P05121-1];	9606.ENSP00000223095;
hsa:5327	1	0	1	cell surface [GO:0009986]; cytoplasm [GO:0005737]; extracellular exosome [GO:0070062]; extracellular region [GO:0005576]; extracellular space [GO:0005615]	GO:0001666; GO:0004252; GO:0005102; GO:0005576; GO:0005615; GO:0005737; GO:0006464; GO:0006508; GO:0007596; GO:0009986; GO:0014909; GO:0030141; GO:0031639; GO:0042730; GO:0045177; GO:0045861; GO:0048008; GO:0051219; GO:0060468; GO:0070062; GO:0098685; GO:0098978; GO:0099183	P00750	TPA_HUMAN	Tissue-type plasminogen activator (t-PA) (t-plasminogen activator) (tPA) (EC 3.4.21.68) (Alteplase) (Reteplase) [Cleaved into: Tissue-type plasminogen activator chain A; Tissue-type plasminogen activator chain B]	PLAT	562	ENST00000220809 [P00750-1];ENST00000352041 [P00750-3];ENST00000429089 [P00750-1];ENST00000679151 [P00750-1];	5327;	NP_000921.1 [P00750-1];NP_001306118.1;NP_127509.1 [P00750-3];	9606.ENSP00000220809;
hsa:5817	1	0	1	adherens junction [GO:0005912]; cell surface [GO:0009986]; cytoplasm [GO:0005737]; extracellular space [GO:0005615]; focal adhesion [GO:0005925]; integral component of membrane [GO:0016021]; plasma membrane [GO:0005886]	GO:0001618; GO:0002860; GO:0005615; GO:0005737; GO:0005886; GO:0005912; GO:0005925; GO:0007156; GO:0007157; GO:0009986; GO:0016021; GO:0038023; GO:0042271; GO:0045954; GO:0050839; GO:0060370	P15151	PVR_HUMAN	Poliovirus receptor (Nectin-like protein 5) (NECL-5) (CD antigen CD155)	PVR PVS	417	ENST00000344956 [P15151-3];ENST00000403059 [P15151-2];	5817;	NP_001129240.1 [P15151-2];NP_001129241.1 [P15151-3];NP_001129242.2;NP_006496.4;	9606.ENSP00000402060;
hsa:4884	1	0	0	glutamatergic synapse [GO:0098978]; neuron projection [GO:0043005]; plasma membrane [GO:0005886]; transport vesicle [GO:0030133]	GO:0005886; GO:0007268; GO:0007417; GO:0030133; GO:0043005; GO:0046872; GO:0060385; GO:0098962; GO:0098978	Q15818	NPTX1_HUMAN	Neuronal pentraxin-1 (NP1) (Neuronal pentraxin I) (NP-I)	NPTX1	432	ENST00000306773;	4884;	NP_002513.2;	9606.ENSP00000307549;
hsa:6364	1	0	1	extracellular region [GO:0005576]; extracellular space [GO:0005615]	GO:0002548; GO:0005576; GO:0005615; GO:0006935; GO:0006954; GO:0006955; GO:0007165; GO:0007186; GO:0007267; GO:0008009; GO:0030593; GO:0031640; GO:0031731; GO:0035584; GO:0042742; GO:0043547; GO:0048020; GO:0048247; GO:0060326; GO:0061844; GO:0070098; GO:0070374; GO:0071346; GO:0071347; GO:0071356; GO:0072678; GO:0072679; GO:2000406	P78556	CCL20_HUMAN	C-C motif chemokine 20 (Beta-chemokine exodus-1) (CC chemokine LARC) (Liver and activation-regulated chemokine) (Macrophage inflammatory protein 3 alpha) (MIP-3-alpha) (Small-inducible cytokine A20) [Cleaved into: CCL20(1-67); CCL20(1-64); CCL20(2-70)]	CCL20 LARC MIP3A SCYA20	96	ENST00000358813 [P78556-1];ENST00000409189 [P78556-2];	6364;	NP_001123518.1 [P78556-2];NP_004582.1 [P78556-1];	9606.ENSP00000351671;
hsa:1081	1	0	1	extracellular region [GO:0005576]; extracellular space [GO:0005615]; follicle-stimulating hormone complex [GO:0016914]; Golgi lumen [GO:0005796]	GO:0005179; GO:0005576; GO:0005615; GO:0005796; GO:0006590; GO:0007186; GO:0008284; GO:0008406; GO:0010469; GO:0010893; GO:0016913; GO:0016914; GO:0030335; GO:0030878; GO:0032275; GO:0032870; GO:0045944; GO:0046621; GO:0046884; GO:0048589	P01215	GLHA_HUMAN	Glycoprotein hormones alpha chain (Anterior pituitary glycoprotein hormones common subunit alpha) (Choriogonadotropin alpha chain) (Chorionic gonadotrophin subunit alpha) (CG-alpha) (Follicle-stimulating hormone alpha chain) (FSH-alpha) (Follitropin alpha chain) (Luteinizing hormone alpha chain) (LSH-alpha) (Lutropin alpha chain) (Thyroid-stimulating hormone alpha chain) (TSH-alpha) (Thyrotropin …	CGA	116	ENST00000627148;	1081;	NP_000726.1;NP_001239312.1;
hsa:4303	1	0	0	chromatin [GO:0000785]; cytoplasm [GO:0005737]; cytosol [GO:0005829]; nuclear speck [GO:0016607]; nucleoplasm [GO:0005654]; nucleus [GO:0005634]	GO:0000785; GO:0000978; GO:0000981; GO:0001228; GO:0003677; GO:0003700; GO:0005634; GO:0005654; GO:0005737; GO:0005829; GO:0006355; GO:0006357; GO:0007095; GO:0007517; GO:0007568; GO:0008013; GO:0008285; GO:0008286; GO:0014911; GO:0016525; GO:0016607; GO:0019899; GO:0031667; GO:0042802; GO:0043565; GO:0045944; GO:0048863; GO:0051151; GO:0051726; GO:0070317; GO:0140297; GO:1990785; GO:1990837; GO:…	P98177	FOXO4_HUMAN	Forkhead box protein O4 (Fork head domain transcription factor AFX1)	FOXO4 AFX AFX1 MLLT7	505	ENST00000341558 [P98177-2];ENST00000374259 [P98177-1];	4303;	NP_001164402.1 [P98177-2];NP_005929.2 [P98177-1];	9606.ENSP00000363377;
hsa:10626	1	0	0	cytoplasm [GO:0005737]; cytosol [GO:0005829]; plasma membrane [GO:0005886]; PML body [GO:0016605]	GO:0003677; GO:0005737; GO:0005829; GO:0005886; GO:0008270; GO:0016605; GO:0016740; GO:0019966; GO:0032089; GO:0032526; GO:0032731; GO:0043966; GO:0043967; GO:0045618; GO:0045893; GO:0046683; GO:0048386; GO:0060416	O95361	TRI16_HUMAN	Tripartite motif-containing protein 16 (EC 2.3.2.27) (E3 ubiquitin-protein ligase TRIM16) (Estrogen-responsive B box protein)	TRIM16 EBBP	564	ENST00000336708 [O95361-1];ENST00000577886 [O95361-2];ENST00000578237 [O95361-1];ENST00000649191 [O95361-1];	10626;	NP_001335048.1 [O95361-1];NP_001335049.1 [O95361-1];NP_001335053.1 [O95361-2];NP_001335054.1 [O95361-2];NP_006461.3 [O95361-1];	9606.ENSP00000463188;
hsa:117166	1	0	1	extracellular region [GO:0005576]	GO:0001501; GO:0004867; GO:0005576; GO:0008191; GO:0030512; GO:0032091; GO:0043392; GO:0048019; GO:0050431; GO:0055001; GO:0060021	Q96NZ8	WFKN1_HUMAN	WAP, Kazal, immunoglobulin, Kunitz and NTR domain-containing protein 1 (Growth and differentiation factor-associated serum protein 2) (GASP-2) (hGASP-2) (WAP, follistatin, immunoglobulin, Kunitz and NTR domain-containing protein)	WFIKKN1 C16orf12 GASP2 WFIKKN PSEC0040	548	ENST00000319070;	117166;	NP_444514.1;	9606.ENSP00000324763;
hsa:731	1	0	1	blood microparticle [GO:0072562]; extracellular exosome [GO:0070062]; extracellular region [GO:0005576]; extracellular space [GO:0005615]; membrane [GO:0016020]; membrane attack complex [GO:0005579]	GO:0001848; GO:0005576; GO:0005579; GO:0005615; GO:0006955; GO:0006956; GO:0006957; GO:0006958; GO:0016020; GO:0019835; GO:0044877; GO:0070062; GO:0072562	P07357	CO8A_HUMAN	Complement component C8 alpha chain (Complement component 8 subunit alpha)	C8A	584	ENST00000361249;	731;	NP_000553.1;	9606.ENSP00000354458;
hsa:3361	1	0	0	dendrite [GO:0030425]; Golgi apparatus [GO:0005794]; integral component of plasma membrane [GO:0005887]; integral component of postsynaptic specialization membrane [GO:0099060]; perikaryon [GO:0043204]; plasma membrane [GO:0005886]; rough endoplasmic reticulum [GO:0005791]	GO:0004993; GO:0005791; GO:0005794; GO:0005886; GO:0005887; GO:0007186; GO:0007187; GO:0007198; GO:0007268; GO:0019933; GO:0021766; GO:0030425; GO:0030594; GO:0032355; GO:0043204; GO:0051378; GO:0099060	P47898	5HT5A_HUMAN	5-hydroxytryptamine receptor 5A (5-HT-5) (5-HT-5A) (5-HT5A) (Serotonin receptor 5A)	HTR5A	357	ENST00000287907;	3361;	NP_076917.1;	9606.ENSP00000287907;
hsa:10290	1	0	0	nucleus [GO:0005634]	GO:0004672; GO:0005524; GO:0005634; GO:0007517; GO:0008285; GO:0042692; GO:0106310; GO:0106311	Q15772	SPEG_HUMAN	Striated muscle preferentially expressed protein kinase (EC 2.7.11.1) (Aortic preferentially expressed protein 1) (APEG-1)	SPEG APEG1 KIAA1297	3267	ENST00000312358 [Q15772-5];ENST00000396686 [Q15772-4];ENST00000396688 [Q15772-4];ENST00000396689 [Q15772-4];	10290;	NP_001166947.1 [Q15772-4];NP_005867.3 [Q15772-5];XP_016858651.1 [Q15772-3];	9606.ENSP00000311684;
hsa:735	1	0	1	blood microparticle [GO:0072562]; extracellular exosome [GO:0070062]; extracellular region [GO:0005576]; extracellular space [GO:0005615]; membrane attack complex [GO:0005579]; other organism cell membrane [GO:0044218]; plasma membrane [GO:0005886]	GO:0001906; GO:0005576; GO:0005579; GO:0005615; GO:0005886; GO:0006957; GO:0006958; GO:0019835; GO:0051260; GO:0070062; GO:0072562	P02748	CO9_HUMAN	Complement component C9 [Cleaved into: Complement component C9a; Complement component C9b]	C9	559	ENST00000263408;	735;	NP_001728.1;	9606.ENSP00000263408;
hsa:51303	1	0	0	integral component of membrane [GO:0016021]; membrane [GO:0016020]	GO:0003755; GO:0016020; GO:0016021; GO:0061077	Q9NYL4	FKB11_HUMAN	Peptidyl-prolyl cis-trans isomerase FKBP11 (PPIase FKBP11) (EC 5.2.1.8) (19 kDa FK506-binding protein) (19 kDa FKBP) (FKBP-19) (FK506-binding protein 11) (FKBP-11) (Rotamase)	FKBP11 FKBP19 UNQ336/PRO535	201	ENST00000453172 [Q9NYL4-2];ENST00000550765 [Q9NYL4-1];	51303;	NP_001137253.1;NP_001137254.1 [Q9NYL4-2];NP_057678.1 [Q9NYL4-1];	9606.ENSP00000449751;
hsa:3681	1	0	0	cell surface [GO:0009986]; integrin complex [GO:0008305]; plasma membrane [GO:0005886]	GO:0005886; GO:0006955; GO:0007229; GO:0008305; GO:0009986; GO:0034113; GO:0046872	Q13349	ITAD_HUMAN	Integrin alpha-D (ADB2) (CD11 antigen-like family member D) (Leukointegrin alpha D) (CD antigen CD11d)	ITGAD	1161	ENST00000389202;	3681;	NP_001305114.1;NP_005344.2;	9606.ENSP00000373854;
hsa:8530	1	1	1	cytoplasmic vesicle [GO:0031410]; endoplasmic reticulum [GO:0005783]; endosome [GO:0005768]; extracellular space [GO:0005615]; Golgi apparatus [GO:0005794]; late endosome [GO:0005770]; lysosome [GO:0005764]; multivesicular body [GO:0005771]	GO:0004866; GO:0004869; GO:0005615; GO:0005764; GO:0005768; GO:0005770; GO:0005771; GO:0005783; GO:0005794; GO:0006955; GO:0010466; GO:0030414; GO:0031410; GO:0031643; GO:0042803; GO:0097340; GO:1903979	O76096	CYTF_HUMAN	Cystatin-F (Cystatin-7) (Cystatin-like metastasis-associated protein) (CMAP) (Leukocystatin)	CST7	145	ENST00000480798;	8530;	NP_003641.3;	9606.ENSP00000420384;
hsa:9022	1	0	0	chloride channel complex [GO:0034707]; cytoplasm [GO:0005737]; extracellular exosome [GO:0070062]; nuclear body [GO:0016604]; nucleus [GO:0005634]	GO:0005244; GO:0005254; GO:0005634; GO:0005737; GO:0006749; GO:0006821; GO:0007165; GO:0016604; GO:0034707; GO:0034765; GO:0070062	O95833	CLIC3_HUMAN	Chloride intracellular channel protein 3	CLIC3	236	ENST00000494426;	9022;	NP_004660.2;XP_016870771.1;	9606.ENSP00000419378;
hsa:64175	1	1	0	cytoplasm [GO:0005737]; endoplasmic reticulum [GO:0005783]; endoplasmic reticulum lumen [GO:0005788]; extracellular exosome [GO:0070062]; membrane [GO:0016020]; nucleus [GO:0005634]; protein-containing complex [GO:0032991]	GO:0005506; GO:0005634; GO:0005737; GO:0005783; GO:0005788; GO:0006457; GO:0008285; GO:0010976; GO:0016020; GO:0018126; GO:0019797; GO:0031418; GO:0032963; GO:0032991; GO:0050708; GO:0050821; GO:0060348; GO:0061077; GO:0070062; GO:1901874	Q32P28	P3H1_HUMAN	Prolyl 3-hydroxylase 1 (EC 1.14.11.7) (Growth suppressor 1) (Leucine- and proline-enriched proteoglycan 1) (Leprecan-1)	P3H1 GROS1 LEPRE1 PSEC0109	736	ENST00000236040 [Q32P28-3];ENST00000296388 [Q32P28-1];ENST00000397054 [Q32P28-4];	64175;	NP_001139761.1 [Q32P28-4];NP_001230175.1 [Q32P28-3];NP_071751.3 [Q32P28-1];	9606.ENSP00000236040;
hsa:2335	1	0	1	apical plasma membrane [GO:0016324]; basement membrane [GO:0005604]; blood microparticle [GO:0072562]; collagen-containing extracellular matrix [GO:0062023]; endoplasmic reticulum-Golgi intermediate compartment [GO:0005793]; endoplasmic reticulum lumen [GO:0005788]; extracellular exosome [GO:0070062]; extracellular matrix [GO:0031012]; extracellular region [GO:0005576]; extracellular space [GO:00…	GO:0001525; GO:0001932; GO:0002020; GO:0005102; GO:0005178; GO:0005201; GO:0005518; GO:0005576; GO:0005577; GO:0005604; GO:0005615; GO:0005788; GO:0005793; GO:0006953; GO:0007044; GO:0007155; GO:0007160; GO:0007161; GO:0007229; GO:0007399; GO:0007507; GO:0008022; GO:0008201; GO:0008284; GO:0008360; GO:0009611; GO:0010628; GO:0014068; GO:0016324; GO:0016504; GO:0018149; GO:0019899; GO:0031012; GO:…	P02751	FINC_HUMAN	Fibronectin (FN) (Cold-insoluble globulin) (CIG) [Cleaved into: Anastellin; Ugl-Y1; Ugl-Y2; Ugl-Y3]	FN1 FN	2477	ENST00000323926 [P02751-7];ENST00000336916 [P02751-3];ENST00000354785 [P02751-15];ENST00000356005 [P02751-8];ENST00000357867 [P02751-10];ENST00000359671 [P02751-1];ENST00000421182 [P02751-9];ENST00000426059 [P02751-16];ENST00000432072 [P02751-13];ENST00000443816 [P02751-14];ENST00000446046 [P02751-17];	2335;	NP_001293058.1 [P02751-7];NP_001293059.1 [P02751-13];NP_001293060.1 [P02751-14];NP_001293061.1 [P02751-9];NP_002017.1 [P02751-3];NP_473375.2 [P02751-16];NP_997639.1 [P02751-10];NP_997641.1 [P02751-8];NP_997643.1 [P02751-17];NP_997647.1 [P02751-15];XP_005246463.1;
hsa:55907	1	0	0	membrane [GO:0016020]; nucleoplasm [GO:0005654]; nucleus [GO:0005634]	GO:0005634; GO:0005654; GO:0006054; GO:0008781; GO:0016020	Q8NFW8	NEUA_HUMAN	N-acylneuraminate cytidylyltransferase (EC 2.7.7.43) (CMP-N-acetylneuraminic acid synthase) (CMP-NeuNAc synthase)	CMAS	434	ENST00000229329 [Q8NFW8-1];ENST00000534981 [Q8NFW8-2];	55907;	NP_061156.1 [Q8NFW8-1];	9606.ENSP00000229329;
hsa:126789	1	0	0	intracellular membrane-bounded organelle [GO:0043231]; mitochondrion [GO:0005739]	GO:0003723; GO:0005739; GO:0009982; GO:0031119; GO:0043231	Q8N0Z8	PUSL1_HUMAN	tRNA pseudouridine synthase-like 1 (EC 5.4.99.-) (tRNA pseudouridylate synthase-like 1) (tRNA-uridine isomerase-like 1)	PUSL1	303	ENST00000379031 [Q8N0Z8-1];	126789;	NP_699170.1 [Q8N0Z8-1];	9606.ENSP00000368318;
hsa:121506	1	1	0	endoplasmic reticulum [GO:0005783]; endoplasmic reticulum lumen [GO:0005788]	GO:0005783; GO:0005788; GO:0006457; GO:0006986; GO:0034976	Q96DN0	ERP27_HUMAN	Endoplasmic reticulum resident protein 27 (ER protein 27) (ERp27) (Inactive protein disulfide-isomerase 27)	ERP27 C12orf46 UNQ781/PRO1575	273	ENST00000266397;	121506;	NP_001287713.1;NP_689534.1;	9606.ENSP00000266397;
hsa:2653	1	0	0	cytoplasm [GO:0005737]; glycine cleavage complex [GO:0005960]; mitochondrial matrix [GO:0005759]; mitochondrion [GO:0005739]	GO:0004047; GO:0005737; GO:0005739; GO:0005759; GO:0005960; GO:0006546; GO:0009249; GO:0019464	P23434	GCSH_HUMAN	Glycine cleavage system H protein, mitochondrial (Lipoic acid-containing protein)	GCSH	173	ENST00000315467;	2653;	NP_004474.2;	9606.ENSP00000319531;
hsa:51661	1	1	0	endoplasmic reticulum [GO:0005783]; endoplasmic reticulum lumen [GO:0005788]	GO:0003755; GO:0005509; GO:0005528; GO:0005783; GO:0005788; GO:0018208	Q9Y680	FKBP7_HUMAN	Peptidyl-prolyl cis-trans isomerase FKBP7 (PPIase FKBP7) (EC 5.2.1.8) (23 kDa FK506-binding protein) (23 kDa FKBP) (FKBP-23) (FK506-binding protein 7) (FKBP-7) (Rotamase)	FKBP7 FKBP23 UNQ670/PRO1304	222	ENST00000233092 [Q9Y680-1];ENST00000424785 [Q9Y680-2];ENST00000434643 [Q9Y680-3];	51661;	NP_001128684.1 [Q9Y680-3];NP_851939.1 [Q9Y680-2];
hsa:1303	1	0	1	collagen-containing extracellular matrix [GO:0062023]; collagen type XII trimer [GO:0005595]; endoplasmic reticulum lumen [GO:0005788]; extracellular exosome [GO:0070062]; extracellular region [GO:0005576]; extracellular space [GO:0005615]; extracellular vesicle [GO:1903561]	GO:0005576; GO:0005595; GO:0005615; GO:0005788; GO:0007155; GO:0030020; GO:0030199; GO:0035987; GO:0062023; GO:0070062; GO:1903561	Q99715	COCA1_HUMAN	Collagen alpha-1(XII) chain	COL12A1 COL12A1L	3063	ENST00000322507 [Q99715-1];ENST00000345356 [Q99715-2];ENST00000416123 [Q99715-4];	1303;	NP_004361.3 [Q99715-1];NP_542376.2 [Q99715-2];	9606.ENSP00000325146;
hsa:269	1	0	0	activin receptor complex [GO:0048179]; plasma membrane [GO:0005886]; receptor complex [GO:0043235]	GO:0001880; GO:0004674; GO:0005524; GO:0005886; GO:0006468; GO:0007179; GO:0007548; GO:0017002; GO:0032924; GO:0042562; GO:0043235; GO:0046872; GO:0048179; GO:0048185; GO:0071363; GO:1990262; GO:1990272	Q16671	AMHR2_HUMAN	Anti-Muellerian hormone type-2 receptor (EC 2.7.11.30) (Anti-Muellerian hormone type II receptor) (AMH type II receptor) (MIS type II receptor) (MISRII) (MRII)	AMHR2 AMHR MISR2	573	ENST00000257863 [Q16671-1];ENST00000379791 [Q16671-3];ENST00000550311 [Q16671-2];	269;	NP_001158162.1 [Q16671-2];NP_001158163.1 [Q16671-3];NP_065434.1 [Q16671-1];	9606.ENSP00000257863;
hsa:4626	1	0	0	cytoplasm [GO:0005737]; cytosol [GO:0005829]; muscle myosin complex [GO:0005859]; myosin filament [GO:0032982]; sarcomere [GO:0030017]	GO:0000146; GO:0003009; GO:0005516; GO:0005524; GO:0005737; GO:0005829; GO:0005859; GO:0006936; GO:0008307; GO:0016887; GO:0017018; GO:0030017; GO:0030049; GO:0032027; GO:0032982; GO:0046034; GO:0051015	P13535	MYH8_HUMAN	Myosin-8 (Myosin heavy chain 8) (Myosin heavy chain, skeletal muscle, perinatal) (MyHC-perinatal)	MYH8	1937	ENST00000403437;	4626;	NP_002463.2;	9606.ENSP00000384330;
hsa:60681	1	1	0	endoplasmic reticulum [GO:0005783]; endoplasmic reticulum lumen [GO:0005788]; membrane [GO:0016020]; mitochondrial intermembrane space [GO:0005758]	GO:0001701; GO:0003755; GO:0005509; GO:0005528; GO:0005758; GO:0005783; GO:0005788; GO:0016020; GO:0017185; GO:0018208; GO:0030199; GO:0035909; GO:0042060; GO:0085029	Q96AY3	FKB10_HUMAN	Peptidyl-prolyl cis-trans isomerase FKBP10 (PPIase FKBP10) (EC 5.2.1.8) (65 kDa FK506-binding protein) (65 kDa FKBP) (FKBP-65) (FK506-binding protein 10) (FKBP-10) (Immunophilin FKBP65) (Rotamase)	FKBP10 FKBP65 PSEC0056	582	ENST00000321562 [Q96AY3-1];	60681;	NP_068758.3 [Q96AY3-1];	9606.ENSP00000317232;
hsa:2171	1	0	1	azurophil granule lumen [GO:0035578]; cytoplasm [GO:0005737]; cytosol [GO:0005829]; extracellular exosome [GO:0070062]; extracellular region [GO:0005576]; nucleoplasm [GO:0005654]; nucleus [GO:0005634]; plasma membrane [GO:0005886]; postsynaptic density [GO:0014069]; secretory granule membrane [GO:0030667]; synapse [GO:0045202]	GO:0001972; GO:0005324; GO:0005504; GO:0005576; GO:0005634; GO:0005654; GO:0005737; GO:0005829; GO:0005886; GO:0006006; GO:0006629; GO:0006656; GO:0008289; GO:0008544; GO:0010829; GO:0014069; GO:0015909; GO:0030667; GO:0031392; GO:0035360; GO:0035578; GO:0042593; GO:0042802; GO:0045202; GO:0051930; GO:0070062; GO:0099178; GO:0120162; GO:1990379	Q01469	FABP5_HUMAN	Fatty acid-binding protein 5 (Epidermal-type fatty acid-binding protein) (E-FABP) (Fatty acid-binding protein, epidermal) (Psoriasis-associated fatty acid-binding protein homolog) (PA-FABP)	FABP5	135	ENST00000297258;	2171;	NP_001435.1;	9606.ENSP00000297258;
hsa:1281	1	0	1	collagen-containing extracellular matrix [GO:0062023]; collagen type III trimer [GO:0005586]; endoplasmic reticulum lumen [GO:0005788]; extracellular matrix [GO:0031012]; extracellular region [GO:0005576]; extracellular space [GO:0005615]	GO:0001501; GO:0002020; GO:0005178; GO:0005201; GO:0005576; GO:0005586; GO:0005615; GO:0005788; GO:0007160; GO:0007179; GO:0007229; GO:0007507; GO:0009314; GO:0009612; GO:0018149; GO:0021987; GO:0030020; GO:0030168; GO:0030198; GO:0030199; GO:0031012; GO:0034097; GO:0035025; GO:0042060; GO:0043588; GO:0046872; GO:0048407; GO:0050777; GO:0062023; GO:0097435; GO:2001223	P02461	CO3A1_HUMAN	Collagen alpha-1(III) chain	COL3A1	1466	ENST00000304636 [P02461-1];ENST00000317840 [P02461-2];	1281;	NP_000081.1 [P02461-1];	9606.ENSP00000304408;
hsa:1277	1	0	1	collagen-containing extracellular matrix [GO:0062023]; collagen type I trimer [GO:0005584]; cytoplasm [GO:0005737]; endoplasmic reticulum lumen [GO:0005788]; extracellular matrix [GO:0031012]; extracellular region [GO:0005576]; extracellular space [GO:0005615]; Golgi apparatus [GO:0005794]; secretory granule [GO:0030141]	GO:0001501; GO:0001503; GO:0001568; GO:0001649; GO:0001957; GO:0001958; GO:0002020; GO:0005201; GO:0005576; GO:0005584; GO:0005615; GO:0005737; GO:0005788; GO:0005794; GO:0007601; GO:0007605; GO:0009612; GO:0010718; GO:0010812; GO:0015031; GO:0030020; GO:0030141; GO:0030198; GO:0030199; GO:0030335; GO:0031012; GO:0031960; GO:0032355; GO:0032964; GO:0034504; GO:0034505; GO:0038063; GO:0042060; GO:…	P02452	CO1A1_HUMAN	Collagen alpha-1(I) chain (Alpha-1 type I collagen)	COL1A1	1464	ENST00000225964;	1277;	NP_000079.2;	9606.ENSP00000225964;
hsa:1301	1	0	1	collagen-containing extracellular matrix [GO:0062023]; collagen type XI trimer [GO:0005592]; endoplasmic reticulum lumen [GO:0005788]; extracellular matrix [GO:0031012]; extracellular region [GO:0005576]; extracellular space [GO:0005615]	GO:0001502; GO:0001503; GO:0002063; GO:0005201; GO:0005576; GO:0005592; GO:0005615; GO:0005788; GO:0006029; GO:0007601; GO:0007605; GO:0008201; GO:0030198; GO:0030199; GO:0030674; GO:0031012; GO:0035987; GO:0035989; GO:0042472; GO:0046872; GO:0048704; GO:0050840; GO:0050910; GO:0055010; GO:0062023; GO:1904399	P12107	COBA1_HUMAN	Collagen alpha-1(XI) chain	COL11A1 COLL6	1806	ENST00000353414 [P12107-3];ENST00000358392 [P12107-2];ENST00000370096 [P12107-1];ENST00000512756 [P12107-4];	1301;	NP_001177638.1 [P12107-3];NP_001845.3 [P12107-1];NP_542196.2 [P12107-2];NP_542197.3 [P12107-4];	9606.ENSP00000359114;
hsa:1290	1	0	1	collagen-containing extracellular matrix [GO:0062023]; collagen type V trimer [GO:0005588]; endoplasmic reticulum lumen [GO:0005788]; extracellular matrix [GO:0031012]; extracellular region [GO:0005576]; extracellular space [GO:0005615]	GO:0001501; GO:0001503; GO:0005201; GO:0005576; GO:0005588; GO:0005615; GO:0005788; GO:0030020; GO:0030198; GO:0030199; GO:0031012; GO:0043588; GO:0046332; GO:0046872; GO:0048592; GO:0062023; GO:0071230; GO:1903225	P05997	CO5A2_HUMAN	Collagen alpha-2(V) chain	COL5A2	1499	ENST00000374866;	1290;	NP_000384.2;	9606.ENSP00000364000;
hsa:255626	1	0	0	chromosome, telomeric region [GO:0000781]; extrinsic component of plasma membrane [GO:0019897]; nucleoplasm [GO:0005654]; nucleosome [GO:0000786]; nucleus [GO:0005634]	GO:0000781; GO:0000786; GO:0003677; GO:0005634; GO:0005654; GO:0006334; GO:0006337; GO:0006954; GO:0019897; GO:0031639; GO:0035093; GO:0042393; GO:0046982; GO:0051099; GO:0071674	Q96A08	H2B1A_HUMAN	Histone H2B type 1-A (Histone H2B, testis) (TSH2B.1) (hTSH2B) (Testis-specific histone H2B)	H2BC1 HIST1H2BA TSH2B	127	ENST00000274764;	255626;	NP_733759.1;	9606.ENSP00000274764;
hsa:54431	2	1	0	endoplasmic reticulum [GO:0005783]; endoplasmic reticulum chaperone complex [GO:0034663]; endoplasmic reticulum lumen [GO:0005788]; membrane [GO:0016020]	GO:0001671; GO:0001933; GO:0005783; GO:0005788; GO:0015035; GO:0015036; GO:0016020; GO:0016671; GO:0030433; GO:0030544; GO:0032781; GO:0034663; GO:0034975; GO:0034976; GO:0051087; GO:0051117; GO:0051787; GO:0070059	Q8IXB1	DJC10_HUMAN	DnaJ homolog subfamily C member 10 (EC 1.8.4.-) (Endoplasmic reticulum DNA J domain-containing protein 5) (ER-resident protein ERdj5) (ERdj5) (Macrothioredoxin) (MTHr)	DNAJC10 ERDJ5 UNQ495/PRO1012	793	ENST00000264065 [Q8IXB1-1];ENST00000537515 [Q8IXB1-3];ENST00000616986 [Q8IXB1-2];ENST00000680480 [Q8IXB1-3];	54431;	NP_001258510.1 [Q8IXB1-2];NP_061854.1 [Q8IXB1-1];	9606.ENSP00000264065;
hsa:1789	2	0	0	nucleoplasm [GO:0005654]; nucleus [GO:0005634]	GO:0000122; GO:0001666; GO:0003677; GO:0003682; GO:0003714; GO:0003886; GO:0005634; GO:0005654; GO:0006306; GO:0009008; GO:0009636; GO:0010212; GO:0010628; GO:0014823; GO:0031000; GO:0032355; GO:0033189; GO:0042220; GO:0042493; GO:0042826; GO:0045666; GO:0046872; GO:0051571; GO:0051573; GO:0071455; GO:0071549	Q9UBC3	DNM3B_HUMAN	DNA (cytosine-5)-methyltransferase 3B (Dnmt3b) (EC 2.1.1.37) (DNA methyltransferase HsaIIIB) (DNA MTase HsaIIIB) (M.HsaIIIB)	DNMT3B	853	ENST00000201963 [Q9UBC3-6];ENST00000328111 [Q9UBC3-1];ENST00000348286 [Q9UBC3-3];ENST00000353855 [Q9UBC3-2];ENST00000443239 [Q9UBC3-8];ENST00000456297 [Q9UBC3-7];	1789;	NP_001193984.1 [Q9UBC3-8];NP_001193985.1 [Q9UBC3-7];NP_008823.1 [Q9UBC3-1];NP_787044.1 [Q9UBC3-2];NP_787045.1 [Q9UBC3-3];NP_787046.1 [Q9UBC3-6];	9606.ENSP00000328547;
hsa:55846	2	0	0	cytosol [GO:0005829]; KICSTOR complex [GO:0140007]; lysosomal membrane [GO:0005765]; nucleoplasm [GO:0005654]	GO:0002314; GO:0005654; GO:0005765; GO:0005829; GO:0032006; GO:0034198; GO:0042149; GO:0140007; GO:1904262	Q969R8	ITFG2_HUMAN	KICSTOR complex protein ITFG2 (Integrin-alpha FG-GAP repeat-containing protein 2)	ITFG2	447	ENST00000228799 [Q969R8-1];ENST00000540929 [Q969R8-2];ENST00000644517 [Q969R8-2];	55846;	NP_060933.3 [Q969R8-1];	9606.ENSP00000228799;
hsa:23105	2	0	1	extracellular region [GO:0005576]; secretory granule [GO:0030141]	GO:0005509; GO:0005576; GO:0030141; GO:0030154; GO:0031549; GO:0048403; GO:0048671; GO:0061000	Q6MZW2	FSTL4_HUMAN	Follistatin-related protein 4 (Follistatin-like protein 4)	FSTL4 KIAA1061	842	ENST00000265342 [Q6MZW2-1];ENST00000621681 [Q6MZW2-2];	23105;	NP_055897.1 [Q6MZW2-1];XP_011541585.1 [Q6MZW2-1];	9606.ENSP00000265342;
hsa:80224	2	0	0	mitochondrial matrix [GO:0005759]; mitochondrion [GO:0005739]; plasma membrane [GO:0005886]	GO:0005524; GO:0005739; GO:0005759; GO:0005886; GO:0016226; GO:0032981; GO:0046872; GO:0051539; GO:0070584	Q8TB37	NUBPL_HUMAN	Iron-sulfur protein NUBPL (IND1 homolog) (Nucleotide-binding protein-like) (huInd1)	NUBPL C14orf127	319	ENST00000281081 [Q8TB37-1];ENST00000547839 [Q8TB37-2];	80224;	NP_001188502.1;NP_079428.2 [Q8TB37-1];	9606.ENSP00000281081;
hsa:2671	2	0	1	cytosol [GO:0005829]; extracellular region [GO:0005576]; mitochondrial intermembrane space [GO:0005758]; mitochondrion [GO:0005739]	GO:0001889; GO:0005576; GO:0005739; GO:0005758; GO:0005829; GO:0008083; GO:0015035; GO:0016971; GO:0050660	P55789	ALR_HUMAN	FAD-linked sulfhydryl oxidase ALR (EC 1.8.3.2) (Augmenter of liver regeneration) (hERV1) (Hepatopoietin)	GFER ALR HERV1 HPO	205	ENST00000248114 [P55789-1];	2671;	NP_005253.3 [P55789-1];	9606.ENSP00000248114;
hsa:1786	2	0	0	nucleoplasm [GO:0005654]; nucleus [GO:0005634]	GO:0000122; GO:0003677; GO:0003723; GO:0003886; GO:0005634; GO:0005654; GO:0005657; GO:0005721; GO:0006306; GO:0006325; GO:0007265; GO:0008270; GO:0008327; GO:0009008; GO:0010216; GO:0010628; GO:0010629; GO:0016458; GO:0043045; GO:0051571; GO:0051573; GO:0071230; GO:0090309; GO:1904707; GO:1905460; GO:1905931; GO:1990841	P26358	DNMT1_HUMAN	DNA (cytosine-5)-methyltransferase 1 (Dnmt1) (EC 2.1.1.37) (CXXC-type zinc finger protein 9) (DNA methyltransferase HsaI) (DNA MTase HsaI) (M.HsaI) (MCMT)	DNMT1 AIM CXXC9 DNMT	1616	ENST00000340748 [P26358-1];ENST00000359526 [P26358-2];	1786;	NP_001124295.1 [P26358-2];NP_001305659.1;NP_001305660.1;NP_001370.1 [P26358-1];	9606.ENSP00000352516;
hsa:29128	2	0	0	chromatin [GO:0000785]; euchromatin [GO:0000791]; heterochromatin [GO:0000792]; nuclear matrix [GO:0016363]; nucleoplasm [GO:0005654]; nucleus [GO:0005634]; replication fork [GO:0005657]	GO:0000122; GO:0000785; GO:0000791; GO:0000792; GO:0000987; GO:0004842; GO:0005634; GO:0005654; GO:0005657; GO:0006281; GO:0006511; GO:0007049; GO:0008270; GO:0008327; GO:0010216; GO:0010390; GO:0016363; GO:0016567; GO:0016574; GO:0031493; GO:0032270; GO:0035064; GO:0042393; GO:0042802; GO:0044729; GO:0045944; GO:0050678; GO:0051865; GO:0061630; GO:2000373	Q96T88	UHRF1_HUMAN	E3 ubiquitin-protein ligase UHRF1 (EC 2.3.2.27) (Inverted CCAAT box-binding protein of 90 kDa) (Nuclear protein 95) (Nuclear zinc finger protein Np95) (HuNp95) (hNp95) (RING finger protein 106) (RING-type E3 ubiquitin transferase UHRF1) (Transcription factor ICBP90) (Ubiquitin-like PHD and RING finger domain-containing protein 1) (hUHRF1) (Ubiquitin-like-containing PHD and RING finger domains pro…	UHRF1 ICBP90 NP95 RNF106	793	ENST00000612630 [Q96T88-1];ENST00000615884 [Q96T88-1];ENST00000616255 [Q96T88-1];ENST00000624301 [Q96T88-1];ENST00000650932 [Q96T88-1];	29128;	NP_001041666.1 [Q96T88-1];NP_001276979.1 [Q96T88-1];NP_001276980.1 [Q96T88-1];NP_001276981.1 [Q96T88-1];NP_037414.3;	9606.ENSP00000479617;
hsa:56180	2	0	0	cytoplasm [GO:0005737]; endoplasmic reticulum membrane [GO:0005789]; Golgi membrane [GO:0000139]; integral component of membrane [GO:0016021]; nucleus [GO:0005634]; perinuclear region of cytoplasm [GO:0048471]	GO:0000122; GO:0000139; GO:0005634; GO:0005737; GO:0005789; GO:0016021; GO:0030154; GO:0045944; GO:0048471	Q9UJG1	MSPD1_HUMAN	Motile sperm domain-containing protein 1	MOSPD1	213	ENST00000370777 [Q9UJG1-3];ENST00000370779 [Q9UJG1-2];ENST00000370783 [Q9UJG1-1];	56180;	NP_001293117.1 [Q9UJG1-2];NP_062456.1 [Q9UJG1-1];XP_011529668.1 [Q9UJG1-1];XP_016885142.1 [Q9UJG1-1];XP_016885143.1 [Q9UJG1-2];	9606.ENSP00000359819;
hsa:57231	2	0	0	cytosol [GO:0005829]; dendrite [GO:0030425]; integral component of membrane [GO:0016021]; intracellular membrane-bounded organelle [GO:0043231]; late endosome [GO:0005770]; late endosome membrane [GO:0031902]; lysosomal membrane [GO:0005765]; lysosome [GO:0005764]	GO:0005764; GO:0005765; GO:0005770; GO:0005829; GO:0015031; GO:0016021; GO:0030425; GO:0031902; GO:0043231; GO:0080025; GO:0097352	Q9Y5W7	SNX14_HUMAN	Sorting nexin-14	SNX14	946	ENST00000314673 [Q9Y5W7-1];ENST00000346348 [Q9Y5W7-2];ENST00000369627 [Q9Y5W7-4];ENST00000505648 [Q9Y5W7-3];	57231;	NP_001284543.1 [Q9Y5W7-4];NP_001291408.1 [Q9Y5W7-3];NP_065201.1 [Q9Y5W7-2];NP_722523.1 [Q9Y5W7-1];	9606.ENSP00000313121;
hsa:10491	2	1	1	endoplasmic reticulum [GO:0005783]; endoplasmic reticulum lumen [GO:0005788]; extracellular space [GO:0005615]; protein-containing complex [GO:0032991]	GO:0005615; GO:0005783; GO:0005788; GO:0007283; GO:0018400; GO:0030199; GO:0032991; GO:0050821; GO:0061077; GO:1901874	O75718	CRTAP_HUMAN	Cartilage-associated protein	CRTAP CASP	401	ENST00000320954;	10491;	NP_006362.1;	9606.ENSP00000323696;
hsa:267	2	1	0	cytosol [GO:0005829]; dendrite [GO:0030425]; Derlin-1 retrotranslocation complex [GO:0036513]; endoplasmic reticulum [GO:0005783]; endoplasmic reticulum membrane [GO:0005789]; endoplasmic reticulum quality control compartment [GO:0044322]; Golgi apparatus [GO:0005794]; growth cone [GO:0030426]; integral component of endoplasmic reticulum membrane [GO:0030176]; integral component of membrane [GO:0…	GO:0000151; GO:0000209; GO:0004842; GO:0005634; GO:0005783; GO:0005789; GO:0005794; GO:0005829; GO:0006511; GO:0007165; GO:0007568; GO:0007611; GO:0016020; GO:0016021; GO:0016055; GO:0016567; GO:0030176; GO:0030425; GO:0030426; GO:0030433; GO:0030674; GO:0030968; GO:0032092; GO:0032991; GO:0034450; GO:0036513; GO:0038023; GO:0042802; GO:0043025; GO:0043130; GO:0044322; GO:0046872; GO:0048471; GO:…	Q9UKV5	AMFR_HUMAN	E3 ubiquitin-protein ligase AMFR (EC 2.3.2.36) (Autocrine motility factor receptor) (AMF receptor) (RING finger protein 45) (gp78)	AMFR RNF45	643	ENST00000290649;	267;	NP_001135.3;NP_001310441.1;	9606.ENSP00000290649;
hsa:143888	2	0	0	endomembrane system [GO:0012505]; endoplasmic reticulum lumen [GO:0005788]	GO:0005788; GO:0012505; GO:0018242; GO:0035251; GO:0035252; GO:0046527; GO:0140561; GO:0140562	Q7Z4H8	PLGT3_HUMAN	Protein O-glucosyltransferase 3 (EC 2.4.1.-) (KDEL motif-containing protein 2) (Protein O-xylosyltransferase POGLUT3) (EC 2.4.2.-)	POGLUT3 KDELC2 UNQ1904/PRO4350	507	ENST00000323468 [Q7Z4H8-1];ENST00000434945 [Q7Z4H8-2];ENST00000530529 [Q7Z4H8-3];	143888;	NP_714916.3 [Q7Z4H8-1];	9606.ENSP00000315386;
hsa:79070	2	0	0	cytosol [GO:0005829]; endomembrane system [GO:0012505]; endoplasmic reticulum lumen [GO:0005788]; nucleoplasm [GO:0005654]	GO:0005654; GO:0005788; GO:0005829; GO:0012505; GO:0018242; GO:0035251; GO:0035252; GO:0046527; GO:0140561; GO:0140562	Q6UW63	PLGT2_HUMAN	Protein O-glucosyltransferase 2 (EC 2.4.1.-) (Endoplasmic reticulum resident protein 58) (ER protein 58) (ERp58) (KDEL motif-containing protein 1) (Protein O-xylosyltransferase POGLUT2) (EC 2.4.2.-)	POGLUT2 EP58 KDELC1 UNQ1910/PRO4357	502	ENST00000376004;	79070;	NP_001305661.1;NP_076994.2;	9606.ENSP00000365172;
hsa:8334	2	0	0	extracellular exosome [GO:0070062]; nucleoplasm [GO:0005654]; nucleosome [GO:0000786]; nucleus [GO:0005634]	GO:0000786; GO:0003677; GO:0005634; GO:0005654; GO:0006342; GO:0008285; GO:0046982; GO:0070062	Q93077	H2A1C_HUMAN	Histone H2A type 1-C (H2A-clustered histone 6) (Histone H2A/l)	H2AC6 H2AFL HIST1H2AC	130	ENST00000314088;ENST00000377791;ENST00000602637;	8334;	NP_003503.1;	9606.ENSP00000367022;
hsa:2720	2	0	1	azurophil granule lumen [GO:0035578]; cytoplasm [GO:0005737]; extracellular exosome [GO:0070062]; extracellular region [GO:0005576]; ficolin-1-rich granule lumen [GO:1904813]; Golgi apparatus [GO:0005794]; intracellular membrane-bounded organelle [GO:0043231]; lysosomal lumen [GO:0043202]; perinuclear region of cytoplasm [GO:0048471]; vacuole [GO:0005773]	GO:0004565; GO:0005576; GO:0005737; GO:0005773; GO:0005794; GO:0006027; GO:0006687; GO:0016936; GO:0019388; GO:0035578; GO:0042340; GO:0042803; GO:0043202; GO:0043231; GO:0044262; GO:0048471; GO:0051413; GO:0070062; GO:1904016; GO:1904813	P16278	BGAL_HUMAN	Beta-galactosidase (EC 3.2.1.23) (Acid beta-galactosidase) (Lactase) (Elastin receptor 1)	GLB1 ELNR1	677	ENST00000307363;ENST00000399402;	2720;	NP_000395.2;NP_001073279.1 [P16278-3];NP_001129074.1 [P16278-2];NP_001303969.1;	9606.ENSP00000306920;
hsa:64374	2	1	1	endoplasmic reticulum [GO:0005783]; endoplasmic reticulum lumen [GO:0005788]; extracellular space [GO:0005615]	GO:0000774; GO:0005615; GO:0005783; GO:0005788; GO:0006457; GO:0006613; GO:0006886; GO:0042802; GO:0051082	Q9H173	SIL1_HUMAN	Nucleotide exchange factor SIL1 (BiP-associated protein) (BAP)	SIL1 UNQ545/PRO836	461	ENST00000265195;ENST00000394817;	64374;	NP_001032722.1;NP_071909.1;	9606.ENSP00000378294;
hsa:55627	2	1	0	endoplasmic reticulum [GO:0005783]; endoplasmic reticulum membrane [GO:0005789]; Golgi apparatus [GO:0005794]; Golgi membrane [GO:0000139]; integral component of membrane [GO:0016021]; nuclear envelope [GO:0005635]; nuclear outer membrane [GO:0005640]; sarcolemma [GO:0042383]; trans-Golgi network [GO:0005802]	GO:0000139; GO:0004767; GO:0005635; GO:0005640; GO:0005783; GO:0005789; GO:0005794; GO:0005802; GO:0006685; GO:0007029; GO:0016021; GO:0042383; GO:0046475; GO:0046513; GO:0046872; GO:0050290; GO:0071356	Q9NXE4	NSMA3_HUMAN	Sphingomyelin phosphodiesterase 4 (EC 3.1.4.12) (Neutral sphingomyelinase 3) (nSMase-3) (nSMase3) (Neutral sphingomyelinase III)	SMPD4 KIAA1418 SKNY	866	ENST00000351288 [Q9NXE4-2];ENST00000409031 [Q9NXE4-1];ENST00000431183 [Q9NXE4-6];	55627;	NP_001164554.1 [Q9NXE4-6];NP_060221.2 [Q9NXE4-2];NP_060421.2 [Q9NXE4-1];XP_011509747.1 [Q9NXE4-3];XP_016859937.1 [Q9NXE4-7];XP_016859938.1;	9606.ENSP00000386531;
hsa:2146	2	0	0	chromatin [GO:0000785]; chromatin silencing complex [GO:0005677]; chromosome, telomeric region [GO:0000781]; cytoplasm [GO:0005737]; ESC/E(Z) complex [GO:0035098]; nucleoplasm [GO:0005654]; nucleus [GO:0005634]; pronucleus [GO:0045120]	GO:0000122; GO:0000781; GO:0000785; GO:0000978; GO:0000979; GO:0001222; GO:0003682; GO:0003714; GO:0005634; GO:0005654; GO:0005677; GO:0005737; GO:0006306; GO:0006325; GO:0006348; GO:0006355; GO:0008284; GO:0010718; GO:0014013; GO:0014834; GO:0014898; GO:0016279; GO:0016571; GO:0018024; GO:0021695; GO:0021766; GO:0030183; GO:0031490; GO:0032355; GO:0034244; GO:0035098; GO:0035984; GO:0036333; GO:…	Q15910	EZH2_HUMAN	Histone-lysine N-methyltransferase EZH2 (EC 2.1.1.356) (ENX-1) (Enhancer of zeste homolog 2) (Lysine N-methyltransferase 6)	EZH2 KMT6	746	ENST00000320356 [Q15910-2];ENST00000350995 [Q15910-3];ENST00000460911 [Q15910-1];ENST00000476773 [Q15910-5];ENST00000478654 [Q15910-5];ENST00000483967 [Q15910-4];	2146;	NP_001190176.1 [Q15910-1];NP_001190177.1 [Q15910-4];NP_001190178.1 [Q15910-5];NP_004447.2 [Q15910-2];NP_694543.1 [Q15910-3];XP_011514186.1 [Q15910-2];	9606.ENSP00000320147;
hsa:9202	2	0	0		GO:0003677; GO:0007010; GO:0007275; GO:0008270; GO:0022604	Q5VZL5	ZMYM4_HUMAN	Zinc finger MYM-type protein 4 (Zinc finger protein 262)	ZMYM4 KIAA0425 ZNF262	1548	ENST00000314607 [Q5VZL5-1];	9202;	NP_005086.2 [Q5VZL5-1];XP_005271388.1 [Q5VZL5-3];XP_011540725.1;XP_011540727.1;XP_016858292.1 [Q5VZL5-4];XP_016858293.1;	9606.ENSP00000322915;
hsa:211	2	0	0	cytosol [GO:0005829]; mitochondrial matrix [GO:0005759]; mitochondrion [GO:0005739]; nucleoplasm [GO:0005654]	GO:0001666; GO:0003870; GO:0005654; GO:0005739; GO:0005759; GO:0005829; GO:0006782; GO:0006783; GO:0030170; GO:0042541; GO:0042802; GO:0048821	P13196	HEM1_HUMAN	5-aminolevulinate synthase, nonspecific, mitochondrial (ALAS-H) (EC 2.3.1.37) (5-aminolevulinic acid synthase 1) (Delta-ALA synthase 1) (Delta-aminolevulinate synthase 1)	ALAS1 ALAS3 ALASH OK/SW-cl.121	640	ENST00000310271 [P13196-1];ENST00000394965 [P13196-1];ENST00000469224 [P13196-1];ENST00000484952 [P13196-1];	211;	NP_000679.1 [P13196-1];NP_001291372.1 [P13196-1];NP_001291373.1;NP_954635.1 [P13196-1];	9606.ENSP00000378416;
hsa:23613	2	0	0	cytoplasm [GO:0005737]; dendritic shaft [GO:0043198]; dendritic spine [GO:0043197]; Golgi apparatus [GO:0005794]; nucleoplasm [GO:0005654]; nucleus [GO:0005634]	GO:0003714; GO:0005634; GO:0005654; GO:0005737; GO:0005794; GO:0008270; GO:0019904; GO:0030336; GO:0035064; GO:0043197; GO:0043198; GO:0047485; GO:0051491; GO:0060999; GO:0070577; GO:0098815; GO:0140297; GO:1902897; GO:1902952	Q9ULU4	PKCB1_HUMAN	Protein kinase C-binding protein 1 (Cutaneous T-cell lymphoma-associated antigen se14-3) (CTCL-associated antigen se14-3) (Rack7) (Zinc finger MYND domain-containing protein 8)	ZMYND8 KIAA1125 PRKCBP1 RACK7	1186	ENST00000262975 [Q9ULU4-9];ENST00000311275 [Q9ULU4-1];ENST00000352431 [Q9ULU4-12];ENST00000355972 [Q9ULU4-11];ENST00000360911 [Q9ULU4-14];ENST00000372023 [Q9ULU4-23];ENST00000396281 [Q9ULU4-20];ENST00000446994 [Q9ULU4-11];ENST00000458360 [Q9ULU4-17];ENST00000461685 [Q9ULU4-13];ENST00000471951 [Q9ULU4-7];ENST00000536340 [Q9ULU4-19];ENST00000540497 [Q9ULU4-18];	23613;	NP_001268700.1 [Q9ULU4-17];NP_001268701.1 [Q9ULU4-20];NP_001268702.1 [Q9ULU4-11];NP_001268703.1 [Q9ULU4-9];NP_001268704.1 [Q9ULU4-7];NP_001268705.1 [Q9ULU4-8];NP_001268706.1 [Q9ULU4-16];NP_001268707.1 [Q9ULU4-5];NP_001268710.1 [Q9ULU4-15];NP_001268711.1;NP_001268712.1 [Q9ULU4-10];NP_001268713.1 [Q9ULU4-18];NP_036540.3 [Q9ULU4-12];NP_898868.1 [Q9ULU4-13];NP_898869.1 [Q9ULU4-14];XP_005260413.1;XP_0…	9606.ENSP00000420095;
hsa:29079	2	0	0	core mediator complex [GO:0070847]; mediator complex [GO:0016592]; membrane [GO:0016020]; nucleoplasm [GO:0005654]; nucleus [GO:0005634]	GO:0003712; GO:0003713; GO:0005634; GO:0005654; GO:0006357; GO:0006366; GO:0016020; GO:0016592; GO:0030374; GO:0042809; GO:0045893; GO:0046966; GO:0060261; GO:0070847	Q9NPJ6	MED4_HUMAN	Mediator of RNA polymerase II transcription subunit 4 (Activator-recruited cofactor 36 kDa component) (ARC36) (Mediator complex subunit 4) (TRAP/SMCC/PC2 subunit p36 subunit) (Vitamin D3 receptor-interacting protein complex 36 kDa component) (DRIP36)	MED4 ARC36 DRIP36 VDRIP HSPC126	270	ENST00000258648 [Q9NPJ6-1];ENST00000378586 [Q9NPJ6-2];	29079;	NP_001257558.1 [Q9NPJ6-2];NP_054885.1 [Q9NPJ6-1];	9606.ENSP00000258648;
hsa:29078	2	0	0	mitochondrial inner membrane [GO:0005743]; mitochondrial membrane [GO:0031966]; mitochondrion [GO:0005739]	GO:0005516; GO:0005739; GO:0005743; GO:0031966; GO:0032981; GO:0051607	Q9P032	NDUF4_HUMAN	NADH dehydrogenase [ubiquinone] 1 alpha subcomplex assembly factor 4 (Hormone-regulated proliferation-associated protein of 20 kDa)	NDUFAF4 C6orf66 HRPAP20 HSPC125 My013	175	ENST00000316149;	29078;	NP_054884.1;	9606.ENSP00000358272;
hsa:10695	2	0	0	endoplasmic reticulum lumen [GO:0005788]	GO:0005102; GO:0005788; GO:0045087	Q9BT09	CNPY3_HUMAN	Protein canopy homolog 3 (CTG repeat protein 4a) (Expanded repeat-domain protein CAG/CTG 5) (Protein associated with TLR4) (Trinucleotide repeat-containing gene 5 protein)	CNPY3 CTG4A ERDA5 PRAT4A TNRC5 HSPC084 UNQ1934/PRO4409	278	ENST00000372836 [Q9BT09-1];	10695;	NP_006577.2 [Q9BT09-1];	9606.ENSP00000361926;
hsa:1146	2	0	0	integral component of plasma membrane [GO:0005887]; neuron projection [GO:0043005]; plasma membrane [GO:0005886]; postsynaptic membrane [GO:0045211]; synapse [GO:0045202]	GO:0005886; GO:0005887; GO:0006936; GO:0007165; GO:0007268; GO:0015267; GO:0015464; GO:0022848; GO:0030594; GO:0034220; GO:0042391; GO:0043005; GO:0045202; GO:0045211; GO:0050877	P07510	ACHG_HUMAN	Acetylcholine receptor subunit gamma	CHRNG ACHRG	517	ENST00000389492 [P07510-2];ENST00000651502 [P07510-1];	1146;	NP_005190.4 [P07510-1];	9606.ENSP00000374145;
hsa:9618	2	0	0	bicellular tight junction [GO:0005923]; cytoplasm [GO:0005737]; cytoskeleton [GO:0005856]; cytosol [GO:0005829]; fibrillar center [GO:0001650]; nucleoplasm [GO:0005654]; nucleus [GO:0005634]; perinuclear region of cytoplasm [GO:0048471]; plasma membrane [GO:0005886]	GO:0001650; GO:0005164; GO:0005634; GO:0005654; GO:0005737; GO:0005829; GO:0005856; GO:0005886; GO:0005923; GO:0006915; GO:0007250; GO:0007585; GO:0008270; GO:0019901; GO:0030323; GO:0031625; GO:0031996; GO:0042802; GO:0042981; GO:0043122; GO:0045860; GO:0046330; GO:0048471; GO:0050699	Q9BUZ4	TRAF4_HUMAN	TNF receptor-associated factor 4 (EC 2.3.2.27) (Cysteine-rich domain associated with RING and Traf domains protein 1) (Metastatic lymph node gene 62 protein) (MLN 62) (RING finger protein 83)	TRAF4 CART1 MLN62 RNF83	470	ENST00000262395 [Q9BUZ4-1];	9618;	NP_004286.2 [Q9BUZ4-1];	9606.ENSP00000262395;
hsa:7187	2	0	0	CD40 receptor complex [GO:0035631]; cytoplasmic side of plasma membrane [GO:0009898]; cytosol [GO:0005829]; endosome [GO:0005768]; mitochondrion [GO:0005739]	GO:0001817; GO:0002224; GO:0004842; GO:0005164; GO:0005739; GO:0005768; GO:0005829; GO:0006915; GO:0007165; GO:0008063; GO:0008270; GO:0009898; GO:0019901; GO:0019903; GO:0030162; GO:0031625; GO:0031996; GO:0032088; GO:0032648; GO:0033209; GO:0035631; GO:0035666; GO:0042802; GO:0042981; GO:0043122; GO:0045087; GO:0046330; GO:0050688; GO:0070534	Q13114	TRAF3_HUMAN	TNF receptor-associated factor 3 (EC 2.3.2.27) (CAP-1) (CD40 receptor-associated factor 1) (CRAF1) (CD40-binding protein) (CD40BP) (LMP1-associated protein 1) (LAP1) (RING-type E3 ubiquitin transferase TRAF3)	TRAF3 CAP1 CRAF1	568	ENST00000392745 [Q13114-1];ENST00000539721 [Q13114-2];ENST00000560371 [Q13114-1];	7187;	NP_001186356.1 [Q13114-2];NP_003291.2 [Q13114-1];NP_663777.1 [Q13114-1];NP_663778.1;XP_011535420.1 [Q13114-2];XP_016877106.1 [Q13114-1];XP_016877107.1 [Q13114-1];	9606.ENSP00000454207;
hsa:57221	2	0	0	integral component of membrane [GO:0016021]; transport vesicle membrane [GO:0030658]	GO:0005085; GO:0016021; GO:0030036; GO:0030658; GO:0032012	Q5TH69	BIG3_HUMAN	Brefeldin A-inhibited guanine nucleotide-exchange protein 3 (ARFGEF family member 3)	ARFGEF3 BIG3 C6orf92 KIAA1244	2177	ENST00000251691;	57221;	NP_065073.3;	9606.ENSP00000251691;
hsa:23531	2	0	0	Golgi apparatus [GO:0005794]; integral component of plasma membrane [GO:0005887]; late endosome membrane [GO:0031902]; lysosomal membrane [GO:0005765]; membrane [GO:0016020]	GO:0004672; GO:0005765; GO:0005794; GO:0005887; GO:0016020; GO:0019835; GO:0031902; GO:0032880; GO:0038023; GO:0045666; GO:0045860	Q15546	PAQRB_HUMAN	Monocyte to macrophage differentiation factor (Progestin and adipoQ receptor family member 11) (Progestin and adipoQ receptor family member XI)	MMD PAQR11	238	ENST00000262065;	23531;	NP_036461.2;	9606.ENSP00000262065;
hsa:6048	2	1	0	endoplasmic reticulum [GO:0005783]; endoplasmic reticulum membrane [GO:0005789]; endoplasmic reticulum quality control compartment [GO:0044322]; integral component of membrane [GO:0016021]; mitochondrial membrane [GO:0031966]	GO:0004842; GO:0005783; GO:0005789; GO:0006511; GO:0008270; GO:0009617; GO:0010507; GO:0016021; GO:0030433; GO:0031648; GO:0031966; GO:0036503; GO:0042802; GO:0044257; GO:0044322; GO:0044390; GO:0044877; GO:0055085; GO:0061630; GO:0070534; GO:0070936; GO:0071712; GO:1904380; GO:2000785	Q99942	RNF5_HUMAN	E3 ubiquitin-protein ligase RNF5 (EC 2.3.2.27) (Protein G16) (RING finger protein 5) (RING-type E3 ubiquitin transferase RNF5) (Ram1 homolog) (HsRma1)	RNF5 G16 NG2 RMA1	180	ENST00000375094;ENST00000413786;ENST00000432616;ENST00000445885;ENST00000449794;ENST00000453473;ENST00000456167;	6048;	NP_008844.1;	9606.ENSP00000364235;
hsa:91445	2	1	0	endoplasmic reticulum [GO:0005783]; endoplasmic reticulum membrane [GO:0005789]; endoplasmic reticulum quality control compartment [GO:0044322]; integral component of membrane [GO:0016021]; mitochondrial outer membrane [GO:0005741]	GO:0005741; GO:0005783; GO:0005789; GO:0006511; GO:0006914; GO:0016021; GO:0030433; GO:0036503; GO:0043130; GO:0044322; GO:0044390; GO:0044877; GO:0046872; GO:0051865; GO:0055085; GO:0061630; GO:0071712; GO:1904294; GO:1904380	Q96GF1	RN185_HUMAN	E3 ubiquitin-protein ligase RNF185 (EC 2.3.2.27) (RING finger protein 185) (RING-type E3 ubiquitin transferase RNF185)	RNF185	192	ENST00000266252 [Q96GF1-2];ENST00000326132 [Q96GF1-1];ENST00000518626 [Q96GF1-1];	91445;	NP_001129297.1 [Q96GF1-2];NP_689480.2 [Q96GF1-1];	9606.ENSP00000320508;
hsa:50487	2	0	1	centriole [GO:0005814]; extracellular region [GO:0005576]; extracellular space [GO:0005615]; plasma membrane [GO:0005886]; recycling endosome [GO:0055037]	GO:0001675; GO:0002532; GO:0005576; GO:0005615; GO:0005814; GO:0005886; GO:0006644; GO:0006658; GO:0007288; GO:0010629; GO:0010744; GO:0010976; GO:0019372; GO:0031394; GO:0032308; GO:0034374; GO:0034375; GO:0042116; GO:0043303; GO:0043524; GO:0046337; GO:0046470; GO:0046471; GO:0046473; GO:0046488; GO:0046872; GO:0047498; GO:0048469; GO:0050482; GO:0055037; GO:0060271; GO:0060376; GO:0102567; GO:…	Q9NZ20	PA2G3_HUMAN	Group 3 secretory phospholipase A2 (EC 3.1.1.4) (Group III secretory phospholipase A2) (GIII sPLA2) (sPLA2-III) (Phosphatidylcholine 2-acylhydrolase 3)	PLA2G3	509	ENST00000215885;	50487;	NP_056530.2;	9606.ENSP00000215885;
hsa:55323	2	0	0	cytoplasm [GO:0005737]; nucleus [GO:0005634]; polysome [GO:0005844]; ribonucleoprotein complex [GO:1990904]	GO:0005634; GO:0005737; GO:0005844; GO:0006396; GO:0017022; GO:0032967; GO:0035613; GO:0045727; GO:0048027; GO:1902416; GO:1990825; GO:1990904	Q9BRS8	LARP6_HUMAN	La-related protein 6 (Acheron) (Achn) (La ribonucleoprotein domain family member 6)	LARP6	491	ENST00000299213 [Q9BRS8-1];ENST00000344870 [Q9BRS8-2];	55323;	NP_001273608.1;NP_060827.2 [Q9BRS8-1];NP_932062.1 [Q9BRS8-2];	9606.ENSP00000299213;
hsa:727936	2	0	0	integral component of membrane [GO:0016021]	GO:0016021; GO:0016266; GO:0035252; GO:0140563	A0PJZ3	GXLT2_HUMAN	Glucoside xylosyltransferase 2 (EC 2.4.2.42) (Glycosyltransferase 8 domain-containing protein 4)	GXYLT2 GLT8D4	443	ENST00000389617;	727936;	NP_001073862.1;XP_011532370.1;	9606.ENSP00000374268;
hsa:283464	2	0	0	integral component of membrane [GO:0016021]	GO:0016021; GO:0016266; GO:0035252; GO:0140563	Q4G148	GXLT1_HUMAN	Glucoside xylosyltransferase 1 (EC 2.4.2.42) (Glycosyltransferase 8 domain-containing protein 3)	GXYLT1 GLT8D3	440	ENST00000280876 [Q4G148-2];ENST00000398675 [Q4G148-1];	283464;	NP_001093120.1 [Q4G148-2];NP_775872.1 [Q4G148-1];	9606.ENSP00000381666;
hsa:56163	2	0	0	cytoplasm [GO:0005737]; nucleus [GO:0005634]	GO:0005634; GO:0005737; GO:0007283; GO:0030154; GO:0046872	Q9BXT8	RNF17_HUMAN	RING finger protein 17 (Tudor domain-containing protein 4)	RNF17 TDRD4	1623	ENST00000255324 [Q9BXT8-3];ENST00000255325 [Q9BXT8-1];	56163;	NP_112567.2 [Q9BXT8-3];	9606.ENSP00000255324;
hsa:10042	2	0	0	NURF complex [GO:0016589]	GO:0003677; GO:0008333; GO:0016055; GO:0016589; GO:0030178; GO:0042802	Q9UGU5	HMGX4_HUMAN	HMG domain-containing protein 4 (HMG box-containing protein 4) (High mobility group protein 2-like 1) (Protein HMGBCG)	HMGXB4 HMG2L1 HMGBCG	601	ENST00000216106;	10042;	NP_001003681.1;XP_006724165.1;	9606.ENSP00000216106;
hsa:7052	2	1	0	chromatin [GO:0000785]; collagen-containing extracellular matrix [GO:0062023]; cytosol [GO:0005829]; endoplasmic reticulum [GO:0005783]; extracellular exosome [GO:0070062]; extracellular matrix [GO:0031012]; focal adhesion [GO:0005925]; intrinsic component of plasma membrane [GO:0031226]; mitochondrion [GO:0005739]; nucleus [GO:0005634]; perinuclear region of cytoplasm [GO:0048471]; plasma membra…	GO:0000785; GO:0001974; GO:0003810; GO:0005509; GO:0005525; GO:0005634; GO:0005739; GO:0005783; GO:0005829; GO:0005886; GO:0005925; GO:0007200; GO:0008233; GO:0018149; GO:0018153; GO:0018277; GO:0019904; GO:0031012; GO:0031226; GO:0032471; GO:0042802; GO:0042981; GO:0043065; GO:0043123; GO:0043277; GO:0043547; GO:0045785; GO:0048471; GO:0048661; GO:0050568; GO:0050729; GO:0050769; GO:0051057; GO:…	P21980	TGM2_HUMAN	Protein-glutamine gamma-glutamyltransferase 2 (EC 2.3.2.13) (Erythrocyte transglutaminase) (Heart G alpha(h)) (hhG alpha(h)) (Isopeptidase TGM2) (EC 3.4.-.-) (Protein G alpha(h)) (G(h)) (Protein-glutamine deamidase TGM2) (EC 3.5.1.44) (Protein-glutamine dopaminyltransferase TGM2) (EC 2.3.1.-) (Protein-glutamine histaminyltransferase TGM2) (EC 2.3.1.-) (Protein-glutamine noradrenalinyltransferase …	TGM2	687	ENST00000361475 [P21980-1];	7052;	NP_001310245.1 [P21980-1];NP_004604.2 [P21980-1];NP_945189.1 [P21980-2];XP_011527330.1 [P21980-1];	9606.ENSP00000355330;
hsa:10048	2	0	0	cytoplasm [GO:0005737]; cytosol [GO:0005829]; microtubule associated complex [GO:0005875]; nuclear body [GO:0016604]; nucleoplasm [GO:0005654]; nucleus [GO:0005634]; plasma membrane [GO:0005886]; ubiquitin ligase complex [GO:0000151]	GO:0000151; GO:0005634; GO:0005654; GO:0005737; GO:0005829; GO:0005875; GO:0005886; GO:0007010; GO:0007020; GO:0007166; GO:0016604; GO:0019899; GO:0031267; GO:0065003; GO:0070373; GO:1902993	Q96S59	RANB9_HUMAN	Ran-binding protein 9 (RanBP9) (BPM-L) (BPM90) (Ran-binding protein M) (RanBPM) (RanBP7)	RANBP9 RANBPM	729	ENST00000011619 [Q96S59-1];	10048;	NP_005484.2 [Q96S59-1];XP_006715008.1 [Q96S59-3];	9606.ENSP00000011619;
hsa:56983	2	1	0	endomembrane system [GO:0012505]; endoplasmic reticulum [GO:0005783]; endoplasmic reticulum lumen [GO:0005788]	GO:0001756; GO:0005783; GO:0005788; GO:0006493; GO:0007369; GO:0010470; GO:0012505; GO:0018242; GO:0035251; GO:0035252; GO:0045747; GO:0046527; GO:0048318; GO:0048339; GO:0060537; GO:0072359; GO:0140561; GO:0140562	Q8NBL1	PGLT1_HUMAN	Protein O-glucosyltransferase 1 (EC 2.4.1.376) (CAP10-like 46 kDa protein) (hCLP46) (KTEL motif-containing protein 1) (Myelodysplastic syndromes relative protein) (O-glucosyltransferase Rumi homolog) (hRumi) (Protein O-xylosyltransferase POGLUT1) (EC 2.4.2.63)	POGLUT1 C3orf9 CLP46 KTELC1 MDSRP MDS010 UNQ490/PRO1006	392	ENST00000295588;	56983;	NP_689518.1;	9606.ENSP00000295588;
hsa:51016	2	0	0	cytoplasm [GO:0005737]; EMC complex [GO:0072546]	GO:0005737; GO:0045050; GO:0071816; GO:0072546	Q9Y3B6	EMC9_HUMAN	ER membrane protein complex subunit 9 (Protein FAM158A)	EMC9 C14orf122 FAM158A CGI-112	208	ENST00000216799;ENST00000419198;ENST00000642147;ENST00000646772;	51016;	NP_057133.2;XP_005267778.1;	9606.ENSP00000403210;
hsa:10328	2	0	0	cytoplasm [GO:0005737]; cytosol [GO:0005829]; EMC complex [GO:0072546]; membrane [GO:0016020]	GO:0005737; GO:0005829; GO:0016020; GO:0045050; GO:0071816; GO:0072546	O43402	EMC8_HUMAN	ER membrane protein complex subunit 8 (Neighbor of COX4) (Protein FAM158B)	EMC8 C16orf2 C16orf4 COX4AL COX4NB FAM158B NOC4	210	ENST00000253457 [O43402-1];ENST00000435200 [O43402-2];	10328;	NP_001135760.1 [O43402-2];NP_006058.1 [O43402-1];	9606.ENSP00000253457;
hsa:26135	2	0	0	cytoplasm [GO:0005737]; cytosol [GO:0005829]; extracellular exosome [GO:0070062]; membrane [GO:0016020]; nucleus [GO:0005634]; perinuclear region of cytoplasm [GO:0048471]; plasma membrane [GO:0005886]	GO:0003723; GO:0003730; GO:0005634; GO:0005737; GO:0005829; GO:0005886; GO:0016020; GO:0030578; GO:0032183; GO:0042981; GO:0043022; GO:0043488; GO:0045296; GO:0048471; GO:0070062	Q8NC51	PAIRB_HUMAN	Plasminogen activator inhibitor 1 RNA-binding protein (PAI1 RNA-binding protein 1) (PAI-RBP1) (SERPINE1 mRNA-binding protein 1)	SERBP1 PAIRBP1 CGI-55	408	ENST00000361219 [Q8NC51-3];ENST00000370990 [Q8NC51-2];ENST00000370994 [Q8NC51-4];ENST00000370995 [Q8NC51-1];	26135;	NP_001018077.1 [Q8NC51-1];NP_001018078.1 [Q8NC51-2];NP_001018079.1 [Q8NC51-3];NP_056455.3 [Q8NC51-4];	9606.ENSP00000360034;
hsa:6448	2	0	0	extracellular exosome [GO:0070062]; lysosomal lumen [GO:0043202]; lysosome [GO:0005764]	GO:0005539; GO:0005764; GO:0006027; GO:0008449; GO:0016250; GO:0030200; GO:0043202; GO:0046872; GO:0070062	P51688	SPHM_HUMAN	N-sulphoglucosamine sulphohydrolase (EC 3.10.1.1) (Sulfoglucosamine sulfamidase) (Sulphamidase)	SGSH HSS	502	ENST00000326317;	6448;	NP_000190.1;	9606.ENSP00000314606;
hsa:51230	2	0	0	cytosol [GO:0005829]; histone acetyltransferase complex [GO:0000123]; MLL1 complex [GO:0071339]; NSL complex [GO:0044545]; nuclear membrane [GO:0031965]; nucleoplasm [GO:0005654]	GO:0000123; GO:0003677; GO:0005654; GO:0005829; GO:0006357; GO:0016573; GO:0031965; GO:0043981; GO:0043982; GO:0043984; GO:0044545; GO:0046872; GO:0071339	Q9BVI0	PHF20_HUMAN	PHD finger protein 20 (Glioma-expressed antigen 2) (Hepatocellular carcinoma-associated antigen 58) (Novel zinc finger protein) (Transcription factor TZP)	PHF20 C20orf104 GLEA2 HCA58 NZF TZP	1012	ENST00000374012 [Q9BVI0-1];	51230;	NP_057520.2 [Q9BVI0-1];XP_016883353.1;XP_016883354.1;XP_016883355.1;XP_016883356.1;	9606.ENSP00000363124;
hsa:51105	2	0	0	NSL complex [GO:0044545]	GO:0006357; GO:0016573; GO:0044545; GO:0046872	A8MW92	P20L1_HUMAN	PHD finger protein 20-like protein 1	PHF20L1 CGI-72	1017	ENST00000337920 [A8MW92-2];ENST00000395386 [A8MW92-1];ENST00000622263 [A8MW92-1];	51105;	NP_057102.4 [A8MW92-1];NP_940915.1 [A8MW92-2];XP_016869006.1 [A8MW92-2];	9606.ENSP00000378784;
hsa:9846	2	0	0	cytoplasm [GO:0005737]; cytosol [GO:0005829]; plasma membrane [GO:0005886]	GO:0005068; GO:0005547; GO:0005737; GO:0005829; GO:0005886; GO:0008284; GO:0030316; GO:0043306; GO:0043325; GO:0048015	Q9UQC2	GAB2_HUMAN	GRB2-associated-binding protein 2 (GRB2-associated binder 2) (Growth factor receptor bound protein 2-associated protein 2) (pp100)	GAB2 KIAA0571	676	ENST00000340149 [Q9UQC2-2];ENST00000361507 [Q9UQC2-1];	9846;	NP_036428.1 [Q9UQC2-2];NP_536739.1 [Q9UQC2-1];XP_006718816.1 [Q9UQC2-2];	9606.ENSP00000354952;
hsa:54480	2	0	0	Golgi cisterna membrane [GO:0032580]; Golgi membrane [GO:0000139]; integral component of membrane [GO:0016021]; membrane [GO:0016020]	GO:0000139; GO:0008376; GO:0016020; GO:0016021; GO:0030206; GO:0032580; GO:0047238; GO:0050510	Q9P2E5	CHPF2_HUMAN	Chondroitin sulfate glucuronyltransferase (EC 2.4.1.226) (CSGlcA-T) (Chondroitin glucuronyltransferase) (Chondroitin polymerizing factor 2) (ChPF-2) (Chondroitin synthase 3) (ChSy-3) (N-acetylgalactosaminyl-proteoglycan 3-beta-glucuronosyltransferase)	CHPF2 CHSY3 CSGLCAT KIAA1402 UNQ299/PRO339	772	ENST00000035307 [Q9P2E5-1];	54480;	NP_061888.1 [Q9P2E5-1];	9606.ENSP00000035307;
hsa:79586	2	0	0	cytosol [GO:0005829]; Golgi cisterna membrane [GO:0032580]; Golgi membrane [GO:0000139]; integral component of membrane [GO:0016021]; mitochondrial matrix [GO:0005759]	GO:0000139; GO:0005759; GO:0005829; GO:0008376; GO:0016021; GO:0030206; GO:0032580; GO:0046872; GO:0047238; GO:0050510	Q8IZ52	CHSS2_HUMAN	Chondroitin sulfate synthase 2 (EC 2.4.1.175) (EC 2.4.1.226) (Chondroitin glucuronyltransferase 2) (Chondroitin-polymerizing factor) (ChPF) (Glucuronosyl-N-acetylgalactosaminyl-proteoglycan 4-beta-N-acetylgalactosaminyltransferase II) (N-acetylgalactosaminyl-proteoglycan 3-beta-glucuronosyltransferase II) (N-acetylgalactosaminyltransferase 2)	CHPF CSS2 UNQ651/PRO1281	775	ENST00000243776 [Q8IZ52-1];ENST00000535926 [Q8IZ52-4];	79586;	NP_001182660.1 [Q8IZ52-4];NP_078812.2 [Q8IZ52-1];	9606.ENSP00000243776;
hsa:51247	2	0	0	cytoplasm [GO:0005737]	GO:0000900; GO:0003729; GO:0005737; GO:0007283; GO:0007613; GO:0017148; GO:0030371; GO:0045947; GO:1900271	Q9BPZ3	PAIP2_HUMAN	Polyadenylate-binding protein-interacting protein 2 (PABP-interacting protein 2) (PAIP-2) (Poly(A)-binding protein-interacting protein 2)	PAIP2 PAIP2A HSPC218	127	ENST00000265192;ENST00000394795;ENST00000510080;	51247;	NP_001028284.1;NP_057564.3;XP_011541730.1;XP_016865011.1;XP_016865012.1;	9606.ENSP00000378275;
hsa:1045	2	0	0	chromatin [GO:0000785]; condensed nuclear chromosome [GO:0000794]; nucleoplasm [GO:0005654]; nucleus [GO:0005634]; transcription repressor complex [GO:0017053]	GO:0000122; GO:0000785; GO:0000794; GO:0000977; GO:0000978; GO:0000981; GO:0001227; GO:0001568; GO:0001829; GO:0003700; GO:0005634; GO:0005654; GO:0006357; GO:0008284; GO:0008327; GO:0008333; GO:0009887; GO:0009948; GO:0014807; GO:0017053; GO:0030154; GO:0035019; GO:0045197; GO:0045597; GO:0045944; GO:0060575; GO:0060711; GO:1990837	Q99626	CDX2_HUMAN	Homeobox protein CDX-2 (CDX-3) (Caudal-type homeobox protein 2)	CDX2 CDX3	313	ENST00000381020;	1045;	NP_001256.3;	9606.ENSP00000370408;
hsa:55856	2	0	0	cytosol [GO:0005829]; mitochondrion [GO:0005739]; nucleus [GO:0005634]; spindle [GO:0005819]	GO:0005634; GO:0005759; GO:0005819; GO:0005829; GO:0016290; GO:0046872; GO:0047617; GO:0051289; GO:0102991; GO:0120163	Q9NPJ3	ACO13_HUMAN	Acyl-coenzyme A thioesterase 13 (Acyl-CoA thioesterase 13) (EC 3.1.2.-) (Hotdog-fold thioesterase superfamily member 2) (Palmitoyl-CoA hydrolase) (EC 3.1.2.2) (Thioesterase superfamily member 2) (THEM2) [Cleaved into: Acyl-coenzyme A thioesterase 13, N-terminally processed]	ACOT13 THEM2 HT012 PNAS-27	140	ENST00000230048 [Q9NPJ3-1];ENST00000537591 [Q9NPJ3-2];	55856;	NP_001153566.1 [Q9NPJ3-2];NP_060943.1 [Q9NPJ3-1];	9606.ENSP00000230048;
hsa:9963	2	0	0	apical plasma membrane [GO:0016324]; basal plasma membrane [GO:0009925]; cytoplasm [GO:0005737]; extracellular exosome [GO:0070062]; integral component of plasma membrane [GO:0005887]; intracellular organelle [GO:0043229]; plasma membrane [GO:0005886]	GO:0005737; GO:0005886; GO:0005887; GO:0006814; GO:0007420; GO:0008520; GO:0009636; GO:0009925; GO:0015081; GO:0015205; GO:0015229; GO:0015851; GO:0015882; GO:0016324; GO:0019852; GO:0030324; GO:0033300; GO:0043229; GO:0070062; GO:0070837; GO:0070904	Q9UHI7	S23A1_HUMAN	Solute carrier family 23 member 1 (Na(+)/L-ascorbic acid transporter 1) (Sodium-dependent vitamin C transporter 1) (hSVCT1) (Yolk sac permease-like molecule 3)	SLC23A1 SVCT1 YSPL3	598	ENST00000348729;ENST00000353963;	9963;	NP_005838.3;NP_689898.2;	9606.ENSP00000302851;
hsa:9962	2	0	0	apical plasma membrane [GO:0016324]; basolateral plasma membrane [GO:0016323]; cytoplasm [GO:0005737]; integral component of membrane [GO:0016021]; integral component of plasma membrane [GO:0005887]; plasma membrane [GO:0005886]	GO:0005737; GO:0005886; GO:0005887; GO:0006979; GO:0008520; GO:0015229; GO:0015882; GO:0016021; GO:0016323; GO:0016324; GO:0019852; GO:0070904; GO:0071361; GO:1901215; GO:1903861	Q9UGH3	S23A2_HUMAN	Solute carrier family 23 member 2 (Na(+)/L-ascorbic acid transporter 2) (Nucleobase transporter-like 1 protein) (Sodium-dependent vitamin C transporter 2) (hSVCT2) (Yolk sac permease-like molecule 2)	SLC23A2 KIAA0238 NBTL1 SLC23A1 SVCT2 YSPL2	650	ENST00000338244 [Q9UGH3-1];ENST00000379333 [Q9UGH3-1];	9962;	NP_005107.4 [Q9UGH3-1];NP_976072.1 [Q9UGH3-1];XP_011527716.1;XP_011527717.1;XP_011527718.1;XP_011527719.1;XP_016883660.1;XP_016883661.1;XP_016883662.1;XP_016883663.1;XP_016883665.1;XP_016883666.1;	9606.ENSP00000368637;
hsa:51010	2	0	0	cytoplasm [GO:0005737]; cytoplasmic exosome (RNase complex) [GO:0000177]; cytosol [GO:0005829]; exosome (RNase complex) [GO:0000178]; nuclear exosome (RNase complex) [GO:0000176]; nucleolus [GO:0005730]; nucleoplasm [GO:0005654]; nucleus [GO:0005634]; transcriptionally active chromatin [GO:0035327]	GO:0000175; GO:0000176; GO:0000177; GO:0000178; GO:0000467; GO:0003723; GO:0005634; GO:0005654; GO:0005730; GO:0005737; GO:0005829; GO:0006364; GO:0034427; GO:0034475; GO:0035327; GO:0043928; GO:0045006; GO:0045190; GO:0045830; GO:0071034; GO:0071035; GO:0071038; GO:0071049; GO:0071051	Q9NQT5	EXOS3_HUMAN	Exosome complex component RRP40 (Exosome component 3) (Ribosomal RNA-processing protein 40) (p10)	EXOSC3 RRP40 CGI-102	275	ENST00000327304 [Q9NQT5-1];ENST00000396521 [Q9NQT5-2];ENST00000465229 [Q9NQT5-2];ENST00000679059 [Q9NQT5-2];	51010;	NP_001002269.1 [Q9NQT5-2];NP_057126.2 [Q9NQT5-1];	9606.ENSP00000323046;
hsa:7311	2	1	1	cytoplasm [GO:0005737]; cytosol [GO:0005829]; cytosolic large ribosomal subunit [GO:0022625]; cytosolic ribosome [GO:0022626]; cytosolic small ribosomal subunit [GO:0022627]; endocytic vesicle membrane [GO:0030666]; endoplasmic reticulum [GO:0005783]; endoplasmic reticulum membrane [GO:0005789]; endoplasmic reticulum quality control compartment [GO:0044322]; endosome membrane [GO:0010008]; extrac…	GO:0002181; GO:0003735; GO:0005615; GO:0005634; GO:0005654; GO:0005737; GO:0005741; GO:0005765; GO:0005783; GO:0005789; GO:0005829; GO:0005886; GO:0006412; GO:0006464; GO:0010008; GO:0016567; GO:0017085; GO:0019941; GO:0022625; GO:0022626; GO:0022627; GO:0030666; GO:0031386; GO:0031625; GO:0031982; GO:0070062	P62987	RL40_HUMAN	Ubiquitin-60S ribosomal protein L40 (CEP52) (Ubiquitin A-52 residue ribosomal protein fusion product 1) [Cleaved into: Ubiquitin; 60S ribosomal protein L40 (Large ribosomal subunit protein eL40)]	UBA52 UBCEP2	128	ENST00000430157;ENST00000442744;ENST00000595158;ENST00000595683;ENST00000596273;ENST00000596304;ENST00000597451;ENST00000598780;ENST00000599551;ENST00000599595;	7311;	NP_001029102.1;NP_001307946.1;NP_001307947.1;NP_001307948.1;NP_001307949.1;NP_003324.1;	9606.ENSP00000388107;
hsa:284361	2	0	1	EMC complex [GO:0072546]; extracellular region [GO:0005576]; integral component of endoplasmic reticulum membrane [GO:0030176]; integral component of membrane [GO:0016021]	GO:0001525; GO:0001938; GO:0005576; GO:0010595; GO:0016021; GO:0030176; GO:0045050; GO:0045766; GO:0071816; GO:0072546; GO:1900745	Q5UCC4	EMC10_HUMAN	ER membrane protein complex subunit 10 (Hematopoietic signal peptide-containing membrane domain-containing protein 1)	EMC10 C19orf63 INM02 UNQ764/PRO1556	262	ENST00000334976 [Q5UCC4-1];ENST00000376918 [Q5UCC4-2];	284361;	NP_778233.4 [Q5UCC4-2];NP_996261.1 [Q5UCC4-1];	9606.ENSP00000334037;
hsa:4738	2	0	0	cytoplasm [GO:0005737]; cytosol [GO:0005829]; extracellular exosome [GO:0070062]; nucleoplasm [GO:0005654]; nucleus [GO:0005634]	GO:0005634; GO:0005654; GO:0005737; GO:0005829; GO:0006357; GO:0006464; GO:0006508; GO:0006511; GO:0008104; GO:0009653; GO:0014070; GO:0019941; GO:0030162; GO:0031386; GO:0031625; GO:0045116; GO:0070062	Q15843	NEDD8_HUMAN	NEDD8 (Neddylin) (Neural precursor cell expressed developmentally down-regulated protein 8) (NEDD-8) (Ubiquitin-like protein Nedd8)	NEDD8	81	ENST00000250495;ENST00000643069;	4738;	NP_006147.1;	9606.ENSP00000250495;
hsa:51035	2	1	0	cytoplasm [GO:0005737]; cytosol [GO:0005829]; dendrite [GO:0030425]; endoplasmic reticulum [GO:0005783]; neuronal cell body [GO:0043025]; nucleoplasm [GO:0005654]; VCP-NPL4-UFD1 AAA ATPase complex [GO:0034098]	GO:0005654; GO:0005737; GO:0005783; GO:0005829; GO:0030425; GO:0031397; GO:0031593; GO:0031625; GO:0032435; GO:0034098; GO:0036435; GO:0043025; GO:0043130; GO:0043161; GO:0051117; GO:0071796; GO:1903094; GO:1904293; GO:1904855; GO:2000157	Q04323	UBXN1_HUMAN	UBX domain-containing protein 1 (SAPK substrate protein 1) (UBA/UBX 33.3 kDa protein)	UBXN1 SAKS1	297	ENST00000294119 [Q04323-2];ENST00000301935 [Q04323-1];	51035;	NP_001273006.1 [Q04323-1];NP_001273007.1;NP_056937.2 [Q04323-2];XP_005274090.1 [Q04323-2];XP_016873363.1 [Q04323-1];	9606.ENSP00000294119;
hsa:3991	2	0	0	caveola [GO:0005901]; cytosol [GO:0005829]; lipid droplet [GO:0005811]; membrane [GO:0016020]	GO:0004771; GO:0004806; GO:0005811; GO:0005829; GO:0005901; GO:0006468; GO:0008203; GO:0016020; GO:0016042; GO:0019433; GO:0033878; GO:0046340; GO:0046485; GO:0047372; GO:0047376; GO:0050253; GO:0102258; GO:0102259	Q05469	LIPS_HUMAN	Hormone-sensitive lipase (HSL) (EC 3.1.1.79) (Monoacylglycerol lipase LIPE) (EC 3.1.1.23) (Retinyl ester hydrolase) (REH)	LIPE	1076	ENST00000244289 [Q05469-1];	3991;	NP_005348.2 [Q05469-1];XP_005258997.1 [Q05469-2];XP_006723281.1 [Q05469-2];XP_016882299.1 [Q05469-2];	9606.ENSP00000244289;
hsa:219743	2	0	0	cytosol [GO:0005829]; membrane [GO:0016020]; peroxisomal matrix [GO:0005782]; peroxisome [GO:0005777]	GO:0002020; GO:0004252; GO:0005777; GO:0005782; GO:0005829; GO:0006508; GO:0016020; GO:0016485; GO:0031998; GO:0042802	Q2T9J0	TYSD1_HUMAN	Peroxisomal leader peptide-processing protease (EC 3.4.21.-) (Trypsin domain-containing protein 1) [Cleaved into: Peroxisomal leader peptide-processing protease, 15 kDa form; Peroxisomal leader peptide-processing protease, 45 kDa form]	TYSND1	566	ENST00000287078 [Q2T9J0-1];ENST00000335494 [Q2T9J0-2];	219743;	NP_001035363.1 [Q2T9J0-2];NP_775826.2 [Q2T9J0-1];	9606.ENSP00000287078;
hsa:51335	2	0	0	intercellular bridge [GO:0045171]; mitochondrial membrane [GO:0031966]; mitochondrion [GO:0005739]; mitotic spindle [GO:0072686]; nuclear body [GO:0016604]; nucleoplasm [GO:0005654]; nucleus [GO:0005634]	GO:0003723; GO:0005634; GO:0005654; GO:0005739; GO:0016604; GO:0019843; GO:0030182; GO:0031966; GO:0045171; GO:0070131; GO:0072686	Q9NPE2	NGRN_HUMAN	Neugrin (Mesenchymal stem cell protein DSC92) (Neurite outgrowth-associated protein) (Spinal cord-derived protein FI58G)	NGRN FI58G HT020	291	ENST00000379095 [Q9NPE2-2];	51335;	NP_001028260.2 [Q9NPE2-2];	9606.ENSP00000368389;
hsa:8864	2	0	0	cytoplasm [GO:0005737]; cytosol [GO:0005829]; nucleolus [GO:0005730]; nucleoplasm [GO:0005654]; nucleus [GO:0005634]; perinuclear region of cytoplasm [GO:0048471]	GO:0000122; GO:0000976; GO:0001222; GO:0002931; GO:0003713; GO:0005634; GO:0005654; GO:0005730; GO:0005737; GO:0005829; GO:0005978; GO:0006094; GO:0006631; GO:0007623; GO:0019229; GO:0019249; GO:0031397; GO:0032922; GO:0042752; GO:0042754; GO:0043153; GO:0045892; GO:0048471; GO:0050767; GO:0050796; GO:0050872; GO:0051726; GO:0051946; GO:0070345; GO:0070932; GO:0097167; GO:0120162; GO:2000678	O15055	PER2_HUMAN	Period circadian protein homolog 2 (hPER2) (Circadian clock protein PERIOD 2)	PER2 KIAA0347	1255	ENST00000254657 [O15055-1];	8864;	NP_073728.1 [O15055-1];XP_005246168.1 [O15055-1];XP_006712887.1 [O15055-1];	9606.ENSP00000254657;
hsa:64093	2	0	1	basement membrane [GO:0005604]; extracellular space [GO:0005615]	GO:0001654; GO:0005509; GO:0005604; GO:0005615; GO:0008201; GO:0030154; GO:0030198; GO:0045667; GO:0050840; GO:0060173	Q9H4F8	SMOC1_HUMAN	SPARC-related modular calcium-binding protein 1 (Secreted modular calcium-binding protein 1) (SMOC-1)	SMOC1	434	ENST00000361956 [Q9H4F8-2];ENST00000381280 [Q9H4F8-1];	64093;	NP_001030024.1 [Q9H4F8-2];NP_071420.1 [Q9H4F8-1];	9606.ENSP00000355110;
hsa:55716	2	0	0	endoplasmic reticulum membrane [GO:0005789]; integral component of plasma membrane [GO:0005887]; plasma membrane [GO:0005886]	GO:0004888; GO:0005789; GO:0005886; GO:0005887; GO:0006898; GO:0007165; GO:0016055; GO:0030217; GO:0042098; GO:0060218; GO:0070231; GO:0090090	Q6UX01	LMBRL_HUMAN	Protein LMBR1L (Limb region 1 protein homolog-like) (Lipocalin-1-interacting membrane receptor) (LIMR)	LMBR1L KIAA1174 LIMR UNQ458/PRO783	489	ENST00000267102 [Q6UX01-1];ENST00000547382 [Q6UX01-3];	55716;	NP_001287679.1 [Q6UX01-4];NP_001287680.1 [Q6UX01-3];NP_060583.2 [Q6UX01-1];	9606.ENSP00000267102;
hsa:116983	2	0	0	growth cone [GO:0030426]	GO:0001764; GO:0005096; GO:0010975; GO:0030426; GO:0046872	Q96P50	ACAP3_HUMAN	Arf-GAP with coiled-coil, ANK repeat and PH domain-containing protein 3 (Centaurin-beta-5) (Cnt-b5)	ACAP3 CENTB5 KIAA1716	834	ENST00000353662 [Q96P50-1];ENST00000354700 [Q96P50-3];	116983;	NP_085152.2 [Q96P50-3];	9606.ENSP00000346733;
hsa:347734	2	0	0	Golgi apparatus [GO:0005794]; Golgi membrane [GO:0000139]; integral component of endoplasmic reticulum membrane [GO:0030176]; integral component of Golgi membrane [GO:0030173]; integral component of membrane [GO:0016021]; membrane [GO:0016020]	GO:0000139; GO:0005794; GO:0016020; GO:0016021; GO:0022857; GO:0030173; GO:0030176; GO:0043123; GO:0046963; GO:0046964; GO:0050428	Q8TB61	S35B2_HUMAN	Adenosine 3'-phospho 5'-phosphosulfate transporter 1 (PAPS transporter 1) (Putative MAPK-activating protein PM15) (Putative NF-kappa-B-activating protein 48) (Solute carrier family 35 member B2)	SLC35B2 PAPST1 PSEC0149	432	ENST00000393812 [Q8TB61-1];ENST00000537814 [Q8TB61-5];ENST00000538577 [Q8TB61-4];ENST00000615337 [Q8TB61-3];ENST00000619636 [Q8TB61-3];	347734;	NP_001273438.1;NP_001273439.1;NP_001273440.1 [Q8TB61-3];NP_001273441.1 [Q8TB61-3];NP_001273442.1 [Q8TB61-4];NP_001273446.1;NP_001273448.1 [Q8TB61-5];NP_001273449.1 [Q8TB61-5];NP_835361.1 [Q8TB61-1];	9606.ENSP00000377401;
hsa:89887	2	0	0	nucleus [GO:0005634]	GO:0000978; GO:0000981; GO:0005634; GO:0006355; GO:0007283; GO:0046872	Q5EBL2	ZN628_HUMAN	Zinc finger protein 628	ZNF628	1059	ENST00000598519;	89887;	NP_149104.3;	9606.ENSP00000469591;
hsa:337876	2	0	0	Golgi cisterna membrane [GO:0032580]; Golgi membrane [GO:0000139]; integral component of membrane [GO:0016021]	GO:0000139; GO:0008376; GO:0016021; GO:0030206; GO:0032580; GO:0046872; GO:0047238; GO:0050510	Q70JA7	CHSS3_HUMAN	Chondroitin sulfate synthase 3 (EC 2.4.1.175) (EC 2.4.1.226) (Carbohydrate synthase 2) (Chondroitin glucuronyltransferase 3) (Chondroitin synthase 2) (ChSy-2) (Glucuronosyl-N-acetylgalactosaminyl-proteoglycan 4-beta-N-acetylgalactosaminyltransferase II) (N-acetylgalactosaminyl-proteoglycan 3-beta-glucuronosyltransferase 3) (N-acetylgalactosaminyltransferase 3)	CHSY3 CHSY2 CSS3	882	ENST00000305031;	337876;	NP_787052.3;	9606.ENSP00000302629;
hsa:22856	2	0	1	extracellular region [GO:0005576]; Golgi cisterna membrane [GO:0032580]; Golgi membrane [GO:0000139]; integral component of membrane [GO:0016021]; membrane [GO:0016020]	GO:0000139; GO:0002063; GO:0005576; GO:0008376; GO:0009954; GO:0016020; GO:0016021; GO:0030206; GO:0030279; GO:0031667; GO:0032580; GO:0045880; GO:0046872; GO:0047238; GO:0050510; GO:0051923; GO:0060349	Q86X52	CHSS1_HUMAN	Chondroitin sulfate synthase 1 (EC 2.4.1.175) (EC 2.4.1.226) (Chondroitin glucuronyltransferase 1) (Chondroitin synthase 1) (ChSy-1) (Glucuronosyl-N-acetylgalactosaminyl-proteoglycan 4-beta-N-acetylgalactosaminyltransferase 1) (N-acetylgalactosaminyl-proteoglycan 3-beta-glucuronosyltransferase 1) (N-acetylgalactosaminyltransferase 1)	CHSY1 CHSY CSS1 KIAA0990 UNQ756/PRO1487	802	ENST00000254190;	22856;	NP_055733.2;	9606.ENSP00000254190;
hsa:55454	2	0	0	Golgi cisterna membrane [GO:0032580]; Golgi membrane [GO:0000139]; integral component of Golgi membrane [GO:0030173]; membrane [GO:0016020]	GO:0000139; GO:0008376; GO:0016020; GO:0030166; GO:0030173; GO:0030206; GO:0032580; GO:0046872; GO:0047237; GO:0047238; GO:0050650; GO:0050651; GO:0050652; GO:0050653	Q8N6G5	CGAT2_HUMAN	Chondroitin sulfate N-acetylgalactosaminyltransferase 2 (EC 2.4.1.174) (Chondroitin beta-1,4-N-acetylgalactosaminyltransferase 2) (Beta4GalNAcT-2) (GalNAcT-2)	CSGALNACT2 CHGN2 GALNACT2 PRO0082	542	ENST00000374466 [Q8N6G5-1];	55454;	NP_001306583.1;NP_001306585.1;NP_061060.3 [Q8N6G5-1];	9606.ENSP00000363590;
hsa:8425	2	0	1	collagen-containing extracellular matrix [GO:0062023]; extracellular matrix [GO:0031012]; extracellular region [GO:0005576]; extracellular space [GO:0005615]; microfibril [GO:0001527]	GO:0001527; GO:0001558; GO:0005024; GO:0005178; GO:0005509; GO:0005539; GO:0005576; GO:0005615; GO:0006457; GO:0007179; GO:0007275; GO:0017015; GO:0030162; GO:0030252; GO:0031012; GO:0045595; GO:0048251; GO:0050431; GO:0062023	Q8N2S1	LTBP4_HUMAN	Latent-transforming growth factor beta-binding protein 4 (LTBP-4)	LTBP4	1624	ENST00000308370 [Q8N2S1-1];ENST00000396819 [Q8N2S1-2];	8425;	NP_001036009.1 [Q8N2S1-1];NP_001036010.1 [Q8N2S1-2];NP_003564.2;	9606.ENSP00000311905;
hsa:11236	2	1	0	Derlin-1 retrotranslocation complex [GO:0036513]; endomembrane system [GO:0012505]; endoplasmic reticulum [GO:0005783]; endoplasmic reticulum membrane [GO:0005789]; endoplasmic reticulum quality control compartment [GO:0044322]; integral component of membrane [GO:0016021]	GO:0002020; GO:0004842; GO:0005783; GO:0005789; GO:0008270; GO:0008285; GO:0012505; GO:0016021; GO:0016567; GO:0017148; GO:0019787; GO:0031648; GO:0036503; GO:0036513; GO:0038023; GO:0044322; GO:0060628; GO:0061630; GO:0070613; GO:1904380; GO:2000060	Q8WU17	RN139_HUMAN	E3 ubiquitin-protein ligase RNF139 (EC 2.3.2.27) (RING finger protein 139) (RING-type E3 ubiquitin transferase RNF139) (Translocation in renal carcinoma on chromosome 8 protein)	RNF139 TRC8	664	ENST00000303545;	11236;	NP_009149.2;	9606.ENSP00000304051;
hsa:9911	2	1	0	endomembrane system [GO:0012505]; endoplasmic reticulum [GO:0005783]; endoplasmic reticulum membrane [GO:0005789]; integral component of membrane [GO:0016021]	GO:0005783; GO:0005789; GO:0012505; GO:0016021; GO:0042982	O75069	TMCC2_HUMAN	Transmembrane and coiled-coil domains protein 2 (Cerebral protein 11)	TMCC2 KIAA0481 hucep-11	709	ENST00000329800 [O75069-3];ENST00000358024 [O75069-1];ENST00000545499 [O75069-2];ENST00000637895 [O75069-5];	9911;	NP_001229854.1 [O75069-2];NP_001284540.1 [O75069-5];NP_001284542.1 [O75069-3];NP_055673.2 [O75069-1];XP_005245741.1;XP_005245742.1;	9606.ENSP00000350718;
hsa:56975	2	0	1	endoplasmic reticulum lumen [GO:0005788]; extracellular exosome [GO:0070062]; extracellular space [GO:0005615]; Golgi apparatus [GO:0005794]	GO:0004674; GO:0005524; GO:0005615; GO:0005788; GO:0005794; GO:0006468; GO:0016773; GO:0030145; GO:0031214; GO:0043687; GO:0044267; GO:0046034; GO:0070062; GO:0070166; GO:0071895; GO:0106310; GO:0106311	Q8IXL6	FA20C_HUMAN	Extracellular serine/threonine protein kinase FAM20C (EC 2.7.11.1) (Dentin matrix protein 4) (DMP-4) (Golgi casein kinase) (Golgi-enriched fraction casein kinase) (GEF-CK)	FAM20C DMP4	584	ENST00000313766 [Q8IXL6-1];ENST00000672066 [Q8IXL6-1];	56975;	NP_064608.2 [Q8IXL6-1];	9606.ENSP00000322323;
hsa:222537	2	0	0	Golgi membrane [GO:0000139]; integral component of membrane [GO:0016021]	GO:0000139; GO:0006024; GO:0006477; GO:0008467; GO:0015015; GO:0016021; GO:0046596; GO:0050656; GO:0050819	Q8IZT8	HS3S5_HUMAN	Heparan sulfate glucosamine 3-O-sulfotransferase 5 (EC 2.8.2.23) (Heparan sulfate D-glucosaminyl 3-O-sulfotransferase 5) (3-OST-5) (Heparan sulfate 3-O-sulfotransferase 5) (h3-OST-5)	HS3ST5 3OST5 HS3OST5	346	ENST00000312719;	222537;	NP_705840.2;XP_006715442.1;XP_011533890.1;XP_016865959.1;XP_016865960.1;XP_016865961.1;XP_016865962.1;XP_016865963.1;	9606.ENSP00000427888;
hsa:64711	2	0	0	Golgi membrane [GO:0000139]; integral component of membrane [GO:0016021]	GO:0000139; GO:0001835; GO:0006024; GO:0008467; GO:0016021	Q96QI5	HS3S6_HUMAN	Heparan sulfate glucosamine 3-O-sulfotransferase 6 (EC 2.8.2.23) (Heparan sulfate D-glucosaminyl 3-O-sulfotransferase 6) (3-OST-6) (Heparan sulfate 3-O-sulfotransferase 6) (h3-OST-6)	HS3ST6 HS3ST5	342	ENST00000293937;ENST00000454677;	64711;	NP_001009606.3;	9606.ENSP00000416741;
hsa:103	2	0	0	cytoplasm [GO:0005737]; membrane [GO:0016020]; nucleolus [GO:0005730]; nucleoplasm [GO:0005654]; nucleus [GO:0005634]; supraspliceosomal complex [GO:0044530]	GO:0001649; GO:0002244; GO:0002566; GO:0003677; GO:0003723; GO:0003725; GO:0003726; GO:0005634; GO:0005654; GO:0005730; GO:0005737; GO:0006382; GO:0006396; GO:0006397; GO:0006606; GO:0006611; GO:0008251; GO:0009615; GO:0016020; GO:0016553; GO:0030218; GO:0031054; GO:0035280; GO:0035455; GO:0043066; GO:0044387; GO:0044530; GO:0045070; GO:0045087; GO:0046872; GO:0051607; GO:0060216; GO:0060339; GO:…	P55265	DSRAD_HUMAN	Double-stranded RNA-specific adenosine deaminase (DRADA) (EC 3.5.4.37) (136 kDa double-stranded RNA-binding protein) (p136) (Interferon-inducible protein 4) (IFI-4) (K88DSRBP)	ADAR ADAR1 DSRAD G1P1 IFI4	1226	ENST00000368471 [P55265-5];ENST00000368474 [P55265-1];ENST00000529168 [P55265-2];ENST00000648231 [P55265-5];ENST00000648311 [P55265-5];ENST00000649022 [P55265-5];ENST00000649042 [P55265-5];ENST00000649724 [P55265-5];ENST00000649749 [P55265-5];ENST00000680270 [P55265-5];ENST00000681056 [P55265-5];ENST00000681683 [P55265-5];	103;	NP_001020278.1 [P55265-5];NP_001102.2 [P55265-1];NP_001180424.1 [P55265-5];NP_056655.2 [P55265-2];NP_056656.2 [P55265-3];XP_006711174.1;XP_006711175.1;XP_006711176.1 [P55265-5];	9606.ENSP00000357459;
hsa:23213	2	1	1	cell surface [GO:0009986]; endoplasmic reticulum [GO:0005783]; extracellular space [GO:0005615]; Golgi apparatus [GO:0005794]; Golgi stack [GO:0005795]; membrane raft [GO:0045121]; plasma membrane [GO:0005886]	GO:0001822; GO:0001937; GO:0002063; GO:0003094; GO:0004065; GO:0005509; GO:0005539; GO:0005615; GO:0005783; GO:0005794; GO:0005795; GO:0005886; GO:0006915; GO:0008449; GO:0009986; GO:0010575; GO:0014846; GO:0016525; GO:0030177; GO:0030201; GO:0030336; GO:0030513; GO:0032836; GO:0035860; GO:0040036; GO:0040037; GO:0045121; GO:0048010; GO:0048706; GO:0051216; GO:0060348; GO:0060384; GO:0060686	Q8IWU6	SULF1_HUMAN	Extracellular sulfatase Sulf-1 (hSulf-1) (EC 3.1.6.-)	SULF1 KIAA1077	871	ENST00000260128;ENST00000402687;ENST00000419716;ENST00000458141;	23213;	NP_001121676.1;NP_001121677.1;NP_001121678.1;NP_055985.2;	9606.ENSP00000260128;
hsa:55959	2	1	1	cell surface [GO:0009986]; endoplasmic reticulum [GO:0005783]; extracellular space [GO:0005615]; Golgi stack [GO:0005795]; plasma membrane [GO:0005886]	GO:0001822; GO:0002063; GO:0003094; GO:0004065; GO:0005509; GO:0005539; GO:0005615; GO:0005783; GO:0005795; GO:0005886; GO:0008449; GO:0009611; GO:0009986; GO:0010575; GO:0014846; GO:0030177; GO:0030201; GO:0032836; GO:0035860; GO:0040037; GO:0048706; GO:0051216; GO:0060348; GO:0060384; GO:0090263; GO:0097421; GO:2000345	Q8IWU5	SULF2_HUMAN	Extracellular sulfatase Sulf-2 (hSulf-2) (EC 3.1.6.-)	SULF2 KIAA1247 UNQ559/PRO1120	870	ENST00000359930 [Q8IWU5-1];ENST00000467815 [Q8IWU5-2];ENST00000484875 [Q8IWU5-1];	55959;	NP_001155313.1 [Q8IWU5-1];NP_061325.1 [Q8IWU5-1];NP_940998.2 [Q8IWU5-2];XP_005260515.1 [Q8IWU5-1];XP_006723893.1 [Q8IWU5-1];XP_016883444.1 [Q8IWU5-1];	9606.ENSP00000353007;
hsa:83660	2	0	0	actin cytoskeleton [GO:0015629]; cytoplasm [GO:0005737]; focal adhesion [GO:0005925]; plasma membrane [GO:0005886]; ruffle [GO:0001726]; synapse [GO:0045202]	GO:0001726; GO:0003779; GO:0005178; GO:0005198; GO:0005200; GO:0005737; GO:0005886; GO:0005925; GO:0007043; GO:0007155; GO:0015629; GO:0045202; GO:0051015; GO:0098609	Q9Y4G6	TLN2_HUMAN	Talin-2	TLN2 KIAA0320	2542	ENST00000561311;	83660;	NP_055874.2;XP_016878157.1;	9606.ENSP00000453508;
hsa:55082	2	0	0	cytosol [GO:0005829]; mitochondrion [GO:0005739]; nucleoplasm [GO:0005654]	GO:0005654; GO:0005739; GO:0005829; GO:0045296	Q9NWB6	ARGL1_HUMAN	Arginine and glutamate-rich protein 1	ARGLU1	273	ENST00000400198 [Q9NWB6-1];	55082;	NP_060481.3 [Q9NWB6-1];	9606.ENSP00000383059;
hsa:55796	2	0	0	cytoplasm [GO:0005737]; nucleoplasm [GO:0005654]	GO:0000381; GO:0003723; GO:0005654; GO:0005737; GO:0006397; GO:0008380; GO:0043484; GO:0045662; GO:0046872	Q9NUK0	MBNL3_HUMAN	Muscleblind-like protein 3 (Cys3His CCG1-required protein) (Muscleblind-like X-linked protein) (Protein HCHCR)	MBNL3 CHCR MBLX39 MBXL	354	ENST00000370839 [Q9NUK0-2];ENST00000370844 [Q9NUK0-5];ENST00000370849 [Q9NUK0-3];ENST00000370853 [Q9NUK0-1];ENST00000394311 [Q9NUK0-5];ENST00000538204 [Q9NUK0-4];	55796;	NP_001164172.1 [Q9NUK0-3];NP_001164173.1 [Q9NUK0-4];NP_001164174.1 [Q9NUK0-5];NP_001164175.1 [Q9NUK0-5];NP_060858.2 [Q9NUK0-1];NP_597846.1 [Q9NUK0-2];XP_005262491.1 [Q9NUK0-1];XP_016885124.1;XP_016885125.1 [Q9NUK0-1];XP_016885128.1 [Q9NUK0-5];	9606.ENSP00000359890;
hsa:3611	2	0	0	cytosol [GO:0005829]; focal adhesion [GO:0005925]; lamellipodium [GO:0030027]; membrane [GO:0016020]; nucleoplasm [GO:0005654]; plasma membrane [GO:0005886]; sarcomere [GO:0030017]	GO:0000902; GO:0001658; GO:0001725; GO:0001934; GO:0001954; GO:0003151; GO:0004672; GO:0004674; GO:0005178; GO:0005524; GO:0005654; GO:0005829; GO:0005886; GO:0005911; GO:0005925; GO:0006468; GO:0006469; GO:0007160; GO:0007229; GO:0007569; GO:0008284; GO:0009967; GO:0010667; GO:0010761; GO:0014912; GO:0016020; GO:0017124; GO:0018105; GO:0019901; GO:0021675; GO:0022011; GO:0030017; GO:0030027; GO:…	Q13418	ILK_HUMAN	Integrin-linked protein kinase (EC 2.7.11.1) (59 kDa serine/threonine-protein kinase) (Beta-integrin-linked kinase) (ILK-1) (ILK-2) (p59ILK)	ILK ILK1 ILK2	452	ENST00000299421 [Q13418-1];ENST00000396751 [Q13418-1];ENST00000420936 [Q13418-1];ENST00000528995 [Q13418-2];ENST00000532063 [Q13418-3];	3611;	NP_001014794.1 [Q13418-1];NP_001014795.1 [Q13418-1];NP_001265370.1 [Q13418-2];NP_001265371.1 [Q13418-3];NP_004508.1 [Q13418-1];XP_005252961.1 [Q13418-1];XP_005252962.1 [Q13418-3];XP_011518367.1 [Q13418-1];	9606.ENSP00000379975;
hsa:207	2	0	0	cell-cell junction [GO:0005911]; ciliary basal body [GO:0036064]; cytoplasm [GO:0005737]; cytosol [GO:0005829]; extrinsic component of cytoplasmic side of plasma membrane [GO:0031234]; lamellipodium [GO:0030027]; microtubule cytoskeleton [GO:0015630]; mitochondrion [GO:0005739]; nucleoplasm [GO:0005654]; nucleus [GO:0005634]; plasma membrane [GO:0005886]; postsynapse [GO:0098794]; protein-contain…	GO:0001649; GO:0001893; GO:0001934; GO:0001938; GO:0002042; GO:0002931; GO:0003376; GO:0004672; GO:0004674; GO:0004712; GO:0005080; GO:0005516; GO:0005524; GO:0005547; GO:0005634; GO:0005654; GO:0005737; GO:0005739; GO:0005819; GO:0005829; GO:0005886; GO:0005911; GO:0005978; GO:0005979; GO:0006006; GO:0006412; GO:0006417; GO:0006468; GO:0006469; GO:0006606; GO:0006809; GO:0006924; GO:0006954; GO:…	P31749	AKT1_HUMAN	RAC-alpha serine/threonine-protein kinase (EC 2.7.11.1) (Protein kinase B) (PKB) (Protein kinase B alpha) (PKB alpha) (Proto-oncogene c-Akt) (RAC-PK-alpha)	AKT1 PKB RAC	480	ENST00000349310 [P31749-1];ENST00000402615 [P31749-1];ENST00000407796 [P31749-1];ENST00000554581 [P31749-1];ENST00000554848 [P31749-1];ENST00000555528 [P31749-1];ENST00000649815 [P31749-1];ENST00000683722 [P31749-1];	207;	NP_001014431.1 [P31749-1];NP_001014432.1 [P31749-1];NP_005154.2 [P31749-1];XP_005267458.1;	9606.ENSP00000451828;
hsa:208	2	0	0	cell cortex [GO:0005938]; cytosol [GO:0005829]; early endosome [GO:0005769]; intracellular membrane-bounded organelle [GO:0043231]; nucleoplasm [GO:0005654]; nucleus [GO:0005634]; plasma membrane [GO:0005886]; protein-containing complex [GO:0032991]; ruffle membrane [GO:0032587]	GO:0001934; GO:0004674; GO:0005524; GO:0005634; GO:0005654; GO:0005769; GO:0005829; GO:0005886; GO:0005938; GO:0005978; GO:0006006; GO:0006417; GO:0006464; GO:0007165; GO:0008284; GO:0008286; GO:0008643; GO:0010748; GO:0010907; GO:0010918; GO:0018105; GO:0030334; GO:0030335; GO:0031340; GO:0032000; GO:0032287; GO:0032587; GO:0032869; GO:0032991; GO:0035556; GO:0043066; GO:0043231; GO:0045444; GO:…	P31751	AKT2_HUMAN	RAC-beta serine/threonine-protein kinase (EC 2.7.11.1) (Protein kinase Akt-2) (Protein kinase B beta) (PKB beta) (RAC-PK-beta)	AKT2	481	ENST00000311278 [P31751-2];ENST00000392038 [P31751-1];ENST00000424901 [P31751-2];	208;	NP_001317440.1 [P31751-2];NP_001617.1 [P31751-1];XP_011524916.1 [P31751-1];XP_011524917.1 [P31751-1];XP_011524918.1 [P31751-1];XP_011524920.1 [P31751-1];XP_011524921.1 [P31751-1];XP_011524922.1 [P31751-1];XP_016881959.1 [P31751-1];	9606.ENSP00000375892;
hsa:10000	2	0	0	cytoplasm [GO:0005737]; membrane [GO:0016020]; nucleus [GO:0005634]	GO:0000002; GO:0001938; GO:0004672; GO:0004674; GO:0005524; GO:0005634; GO:0005737; GO:0006468; GO:0007165; GO:0016020; GO:0018105; GO:0032008; GO:0035556; GO:0043536; GO:0045766; GO:0045793; GO:0048854; GO:0048873; GO:0090050; GO:0106310; GO:0106311; GO:1905564; GO:1905653; GO:2000773	Q9Y243	AKT3_HUMAN	RAC-gamma serine/threonine-protein kinase (EC 2.7.11.1) (Protein kinase Akt-3) (Protein kinase B gamma) (PKB gamma) (RAC-PK-gamma) (STK-2)	AKT3 PKBG	479	ENST00000263826 [Q9Y243-1];ENST00000336199 [Q9Y243-2];ENST00000366540 [Q9Y243-2];ENST00000613395 [Q9Y243-2];ENST00000619536 [Q9Y243-2];ENST00000621586 [Q9Y243-1];ENST00000673466 [Q9Y243-1];ENST00000680118 [Q9Y243-1];	10000;	NP_001193658.1 [Q9Y243-2];NP_005456.1 [Q9Y243-1];NP_859029.1 [Q9Y243-2];XP_005273051.1;XP_005273052.1;	9606.ENSP00000263826;
hsa:139596	2	0	0	cytoplasm [GO:0005737]; cytosol [GO:0005829]; intracellular membrane-bounded organelle [GO:0043231]; nucleoplasm [GO:0005654]	GO:0005525; GO:0005654; GO:0005737; GO:0005829; GO:0006222; GO:0007565; GO:0007595; GO:0009116; GO:0032868; GO:0043231	Q96BW1	UPP_HUMAN	Uracil phosphoribosyltransferase homolog	UPRT	309	ENST00000373383 [Q96BW1-1];ENST00000462237 [Q96BW1-2];	139596;	NP_659489.1 [Q96BW1-1];	9606.ENSP00000362481;
hsa:3339	2	0	1	basement membrane [GO:0005604]; collagen-containing extracellular matrix [GO:0062023]; extracellular exosome [GO:0070062]; extracellular region [GO:0005576]; extracellular space [GO:0005615]; focal adhesion [GO:0005925]; Golgi lumen [GO:0005796]; lysosomal lumen [GO:0043202]; plasma membrane [GO:0005886]; plasma membrane protein complex [GO:0098797]	GO:0001525; GO:0001540; GO:0005178; GO:0005509; GO:0005576; GO:0005604; GO:0005615; GO:0005796; GO:0005886; GO:0005925; GO:0006629; GO:0006898; GO:0006954; GO:0007420; GO:0008022; GO:0009887; GO:0009888; GO:0016525; GO:0030021; GO:0030154; GO:0043202; GO:0050750; GO:0060548; GO:0062023; GO:0070062; GO:0072359; GO:0098797; GO:1905907	P98160	PGBM_HUMAN	Basement membrane-specific heparan sulfate proteoglycan core protein (HSPG) (Perlecan) (PLC) [Cleaved into: Endorepellin; LG3 peptide]	HSPG2	4391	ENST00000374695;	3339;	NP_001278789.1;NP_005520.4;	9606.ENSP00000363827;
hsa:3688	2	0	0	cell surface [GO:0009986]; cleavage furrow [GO:0032154]; cytoplasm [GO:0005737]; endosome membrane [GO:0010008]; extracellular exosome [GO:0070062]; filopodium [GO:0030175]; focal adhesion [GO:0005925]; glial cell projection [GO:0097386]; integrin alpha10-beta1 complex [GO:0034680]; integrin alpha11-beta1 complex [GO:0034681]; integrin alpha1-beta1 complex [GO:0034665]; integrin alpha2-beta1 comp…	GO:0000082; GO:0000132; GO:0001618; GO:0001701; GO:0001708; GO:0001726; GO:0001968; GO:0002020; GO:0002042; GO:0003779; GO:0005178; GO:0005737; GO:0005886; GO:0005925; GO:0006909; GO:0006968; GO:0007155; GO:0007156; GO:0007159; GO:0007160; GO:0007161; GO:0007229; GO:0008284; GO:0008354; GO:0008542; GO:0009897; GO:0009986; GO:0010008; GO:0010710; GO:0010763; GO:0014704; GO:0015026; GO:0016020; GO:…	P05556	ITB1_HUMAN	Integrin beta-1 (Fibronectin receptor subunit beta) (Glycoprotein IIa) (GPIIA) (VLA-4 subunit beta) (CD antigen CD29)	ITGB1 FNRB MDF2 MSK12	798	ENST00000302278 [P05556-1];ENST00000396033 [P05556-1];ENST00000417122 [P05556-1];ENST00000423113 [P05556-5];ENST00000437302 [P05556-1];ENST00000676460 [P05556-2];ENST00000676659 [P05556-4];ENST00000677310 [P05556-3];ENST00000677999 [P05556-1];ENST00000678701 [P05556-1];ENST00000678766 [P05556-3];ENST00000678943 [P05556-1];ENST00000678952 [P05556-1];ENST00000678989 [P05556-1];	3688;	NP_002202.2 [P05556-1];NP_391988.1 [P05556-5];NP_596867.1 [P05556-1];	9606.ENSP00000379350;
hsa:79772	2	0	0	endoplasmic reticulum membrane [GO:0005789]; integral component of membrane [GO:0016021]; recycling endosome [GO:0055037]; synaptic vesicle membrane [GO:0030672]	GO:0005509; GO:0005789; GO:0016021; GO:0019722; GO:0030336; GO:0030672; GO:0045806; GO:0046928; GO:0048168; GO:0055037; GO:1902883	Q6DN14	MCTP1_HUMAN	Multiple C2 and transmembrane domain-containing protein 1	MCTP1	999	ENST00000312216 [Q6DN14-2];ENST00000429576 [Q6DN14-3];ENST00000505078 [Q6DN14-5];ENST00000505208 [Q6DN14-4];ENST00000515393 [Q6DN14-1];	79772;	NP_001002796.1 [Q6DN14-2];NP_001284706.1 [Q6DN14-3];NP_078993.4 [Q6DN14-1];	9606.ENSP00000424126;
hsa:7319	2	0	0	chromatin [GO:0000785]; cytosol [GO:0005829]; HULC complex [GO:0033503]; nucleoplasm [GO:0005654]; XY body [GO:0001741]	GO:0000209; GO:0000785; GO:0001741; GO:0001835; GO:0004842; GO:0005524; GO:0005654; GO:0005829; GO:0006281; GO:0006301; GO:0006511; GO:0008284; GO:0009411; GO:0016574; GO:0031625; GO:0033503; GO:0033522; GO:0043130; GO:0043161; GO:0051865; GO:0060135; GO:0061631; GO:0070936; GO:0070979	P49459	UBE2A_HUMAN	Ubiquitin-conjugating enzyme E2 A (EC 2.3.2.23) (E2 ubiquitin-conjugating enzyme A) (RAD6 homolog A) (HR6A) (hHR6A) (Ubiquitin carrier protein A) (Ubiquitin-protein ligase A)	UBE2A RAD6A	152	ENST00000371558 [P49459-1];ENST00000625938 [P49459-2];ENST00000630695 [P49459-3];	7319;	NP_001269090.1;NP_003327.2 [P49459-1];NP_861427.1 [P49459-2];	9606.ENSP00000360613;
hsa:7320	2	0	0	chromatin [GO:0000785]; cytoplasm [GO:0005737]; HULC complex [GO:0033503]; nucleoplasm [GO:0005654]; nucleus [GO:0005634]; plasma membrane [GO:0005886]; replication fork [GO:0005657]; XY body [GO:0001741]	GO:0000209; GO:0000785; GO:0001701; GO:0001741; GO:0004842; GO:0005524; GO:0005634; GO:0005654; GO:0005657; GO:0005737; GO:0005886; GO:0006281; GO:0006301; GO:0006511; GO:0006513; GO:0006974; GO:0007283; GO:0007288; GO:0009411; GO:0010845; GO:0016567; GO:0016574; GO:0031625; GO:0033128; GO:0033503; GO:0033522; GO:0042493; GO:0043066; GO:0043161; GO:0043951; GO:0045141; GO:0050821; GO:0051026; GO:…	P63146	UBE2B_HUMAN	Ubiquitin-conjugating enzyme E2 B (EC 2.3.2.23) (E2 ubiquitin-conjugating enzyme B) (RAD6 homolog B) (HR6B) (hHR6B) (Ubiquitin carrier protein B) (Ubiquitin-conjugating enzyme E2-17 kDa) (Ubiquitin-protein ligase B)	UBE2B RAD6B	152	ENST00000265339;	7320;	NP_003328.1;	9606.ENSP00000265339;
hsa:2580	2	0	0	cytoplasm [GO:0005737]; cytosol [GO:0005829]; focal adhesion [GO:0005925]; Golgi apparatus [GO:0005794]; intracellular membrane-bounded organelle [GO:0043231]; membrane [GO:0016020]; perinuclear region of cytoplasm [GO:0048471]; presynapse [GO:0098793]; vesicle [GO:0031982]	GO:0004674; GO:0005524; GO:0005737; GO:0005794; GO:0005829; GO:0005925; GO:0006898; GO:0007029; GO:0007030; GO:0007049; GO:0010977; GO:0016020; GO:0016191; GO:0030276; GO:0030332; GO:0031982; GO:0034067; GO:0043231; GO:0048471; GO:0051085; GO:0051087; GO:0072318; GO:0072583; GO:0072659; GO:0090160; GO:0098793; GO:0106310; GO:0106311; GO:1905224	O14976	GAK_HUMAN	Cyclin-G-associated kinase (EC 2.7.11.1)	GAK	1311	ENST00000314167 [O14976-1];ENST00000511163 [O14976-2];	2580;	NP_001305063.1 [O14976-2];NP_005246.2 [O14976-1];	9606.ENSP00000314499;
hsa:9829	2	0	0	cytoplasm [GO:0005737]; cytosol [GO:0005829]; intracellular membrane-bounded organelle [GO:0043231]; postsynaptic density [GO:0014069]; presynapse [GO:0098793]; vesicle [GO:0031982]	GO:0004725; GO:0005737; GO:0005829; GO:0014069; GO:0016191; GO:0017124; GO:0030276; GO:0031982; GO:0043231; GO:0072318; GO:0072583; GO:0098793; GO:2000369	O75061	AUXI_HUMAN	Putative tyrosine-protein phosphatase auxilin (EC 3.1.3.48) (DnaJ homolog subfamily C member 6)	DNAJC6 KIAA0473	913	ENST00000263441 [O75061-4];ENST00000371069 [O75061-2];ENST00000395325 [O75061-1];	9829;	NP_001243793.1 [O75061-2];NP_001243794.1 [O75061-4];NP_055602.1 [O75061-1];	9606.ENSP00000360108;
hsa:79139	2	1	0	Derlin-1 retrotranslocation complex [GO:0036513]; Derlin-1-VIMP complex [GO:0036502]; early endosome [GO:0005769]; endoplasmic reticulum [GO:0005783]; endoplasmic reticulum membrane [GO:0005789]; endoplasmic reticulum quality control compartment [GO:0044322]; Hrd1p ubiquitin ligase ERAD-L complex [GO:0000839]; integral component of endoplasmic reticulum membrane [GO:0030176]; integral component o…	GO:0000839; GO:0002020; GO:0005047; GO:0005769; GO:0005770; GO:0005783; GO:0005789; GO:0006986; GO:0016020; GO:0016021; GO:0030176; GO:0030433; GO:0030968; GO:0030970; GO:0031398; GO:0031625; GO:0031648; GO:0032092; GO:0036502; GO:0036503; GO:0036513; GO:0038023; GO:0042288; GO:0042802; GO:0044322; GO:0044877; GO:0045184; GO:0051117; GO:0051787; GO:0071712; GO:1990381	Q9BUN8	DERL1_HUMAN	Derlin-1 (Degradation in endoplasmic reticulum protein 1) (DERtrin-1) (Der1-like protein 1)	DERL1 DER1 UNQ243/PRO276	251	ENST00000259512 [Q9BUN8-1];ENST00000405944 [Q9BUN8-2];	79139;	NP_001128143.1 [Q9BUN8-2];NP_077271.1 [Q9BUN8-1];	9606.ENSP00000259512;
hsa:3675	2	0	0	basolateral plasma membrane [GO:0016323]; cell periphery [GO:0071944]; cell surface [GO:0009986]; excitatory synapse [GO:0060076]; external side of plasma membrane [GO:0009897]; extracellular exosome [GO:0070062]; filopodium membrane [GO:0031527]; focal adhesion [GO:0005925]; growth cone filopodium [GO:1990812]; integrin alpha3-beta1 complex [GO:0034667]; integrin complex [GO:0008305]; perinuclea…	GO:0001764; GO:0001968; GO:0002020; GO:0005178; GO:0005518; GO:0005886; GO:0005925; GO:0007160; GO:0007229; GO:0007507; GO:0007613; GO:0008305; GO:0009897; GO:0009986; GO:0010628; GO:0010634; GO:0010811; GO:0010976; GO:0016323; GO:0017015; GO:0019904; GO:0030111; GO:0030324; GO:0030510; GO:0031345; GO:0031527; GO:0034667; GO:0034698; GO:0035024; GO:0035640; GO:0042493; GO:0043235; GO:0043236; GO:…	P26006	ITA3_HUMAN	Integrin alpha-3 (CD49 antigen-like family member C) (FRP-2) (Galactoprotein B3) (GAPB3) (VLA-3 subunit alpha) (CD antigen CD49c) [Cleaved into: Integrin alpha-3 heavy chain; Integrin alpha-3 light chain]	ITGA3 MSK18	1051	ENST00000007722 [P26006-1];ENST00000320031 [P26006-2];	3675;	NP_002195.1 [P26006-2];	9606.ENSP00000007722;
hsa:8516	2	1	0	cell surface [GO:0009986]; dendritic spine membrane [GO:0032591]; endoplasmic reticulum [GO:0005783]; focal adhesion [GO:0005925]; integrin alpha8-beta1 complex [GO:0034678]; integrin complex [GO:0008305]; perikaryon [GO:0043204]; plasma membrane [GO:0005886]; postsynaptic density [GO:0014069]	GO:0001822; GO:0005783; GO:0005886; GO:0005925; GO:0007160; GO:0007229; GO:0007420; GO:0008305; GO:0009986; GO:0014069; GO:0032591; GO:0034446; GO:0034678; GO:0043204; GO:0046872; GO:0048333; GO:0098609	P53708	ITA8_HUMAN	Integrin alpha-8 [Cleaved into: Integrin alpha-8 heavy chain; Integrin alpha-8 light chain]	ITGA8	1063	ENST00000378076;	8516;	NP_003629.2;	9606.ENSP00000367316;
hsa:3685	2	0	0	alphav-beta3 integrin-HMGB1 complex [GO:0035868]; alphav-beta3 integrin-IGF-1-IGF1R complex [GO:0035867]; alphav-beta3 integrin-PKCalpha complex [GO:0035866]; cell surface [GO:0009986]; cytosol [GO:0005829]; external side of plasma membrane [GO:0009897]; extracellular exosome [GO:0070062]; filopodium membrane [GO:0031527]; focal adhesion [GO:0005925]; integral component of plasma membrane [GO:000…	GO:0001525; GO:0001570; GO:0001618; GO:0001846; GO:0001968; GO:0002020; GO:0005080; GO:0005178; GO:0005245; GO:0005829; GO:0005886; GO:0005887; GO:0005925; GO:0007155; GO:0007160; GO:0007204; GO:0007229; GO:0008284; GO:0008305; GO:0009897; GO:0009986; GO:0010745; GO:0010888; GO:0015026; GO:0016020; GO:0016477; GO:0030335; GO:0031258; GO:0031527; GO:0031528; GO:0031589; GO:0032369; GO:0032587; GO:…	P06756	ITAV_HUMAN	Integrin alpha-V (Vitronectin receptor) (Vitronectin receptor subunit alpha) (CD antigen CD51) [Cleaved into: Integrin alpha-V heavy chain; Integrin alpha-V light chain]	ITGAV MSK8 VNRA VTNR	1048	ENST00000261023 [P06756-1];ENST00000374907 [P06756-2];ENST00000433736 [P06756-3];	3685;	NP_001138471.1 [P06756-3];NP_001138472.1 [P06756-2];NP_002201.1 [P06756-1];	9606.ENSP00000261023;
hsa:11231	2	1	0	endoplasmic reticulum [GO:0005783]; integral component of membrane [GO:0016021]; membrane [GO:0016020]; Sec62/Sec63 complex [GO:0031207]	GO:0001889; GO:0003723; GO:0005783; GO:0006612; GO:0006614; GO:0006620; GO:0006807; GO:0008320; GO:0010259; GO:0016020; GO:0016021; GO:0031204; GO:0031207; GO:0038023	Q9UGP8	SEC63_HUMAN	Translocation protein SEC63 homolog	SEC63 SEC63L	760	ENST00000369002;	11231;	NP_009145.1;	9606.ENSP00000357998;
hsa:818	2	0	0	calcium- and calmodulin-dependent protein kinase complex [GO:0005954]; cytoplasm [GO:0005737]; cytosol [GO:0005829]; endocytic vesicle membrane [GO:0030666]; membrane [GO:0016020]; neuron projection [GO:0043005]; nucleoplasm [GO:0005654]; sarcoplasmic reticulum membrane [GO:0033017]	GO:0004683; GO:0004723; GO:0005516; GO:0005524; GO:0005654; GO:0005737; GO:0005829; GO:0005954; GO:0007399; GO:0010975; GO:0014733; GO:0016020; GO:0030073; GO:0030154; GO:0030666; GO:0033017; GO:0042802; GO:0042803; GO:0043005; GO:0051924; GO:0106310; GO:0106311	Q13555	KCC2G_HUMAN	Calcium/calmodulin-dependent protein kinase type II subunit gamma (CaM kinase II subunit gamma) (CaMK-II subunit gamma) (EC 2.7.11.17)	CAMK2G CAMK CAMK-II CAMKG	558	ENST00000305762 [Q13555-4];ENST00000322635 [Q13555-5];ENST00000351293 [Q13555-10];ENST00000680035 [Q13555-11];	818;	NP_001191421.1 [Q13555-11];NP_001213.2 [Q13555-10];NP_001307827.1;NP_751909.1 [Q13555-5];NP_751913.1;XP_005270260.1;	9606.ENSP00000319060;
hsa:79666	2	1	0	early endosome membrane [GO:0031901]; endoplasmic reticulum [GO:0005783]; transport vesicle [GO:0030133]	GO:0005783; GO:0015031; GO:0030133; GO:0031901; GO:0035091; GO:0046872	Q9H8W4	PKHF2_HUMAN	Pleckstrin homology domain-containing family F member 2 (PH domain-containing family F member 2) (Endoplasmic reticulum-associated apoptosis-involved protein containing PH and FYVE domains) (EAPF) (PH and FYVE domain-containing protein 2) (Phafin-2) (Phafin2) (Zinc finger FYVE domain-containing protein 18)	PLEKHF2 ZFYVE18	249	ENST00000315367;ENST00000519516;	79666;	NP_078889.1;	9606.ENSP00000322373;
hsa:8754	2	0	1	cell surface [GO:0009986]; extracellular exosome [GO:0070062]; extracellular space [GO:0005615]; focal adhesion [GO:0005925]; integral component of membrane [GO:0016021]; intrinsic component of external side of plasma membrane [GO:0031233]	GO:0004222; GO:0005080; GO:0005178; GO:0005518; GO:0005615; GO:0005925; GO:0006509; GO:0007155; GO:0007160; GO:0007179; GO:0007229; GO:0008237; GO:0009986; GO:0010042; GO:0016021; GO:0016323; GO:0016477; GO:0016485; GO:0017124; GO:0030216; GO:0030335; GO:0031233; GO:0031293; GO:0033627; GO:0033630; GO:0033631; GO:0034241; GO:0034612; GO:0034616; GO:0042117; GO:0042542; GO:0042987; GO:0043236; GO:…	Q13443	ADAM9_HUMAN	Disintegrin and metalloproteinase domain-containing protein 9 (ADAM 9) (EC 3.4.24.-) (Cellular disintegrin-related protein) (Meltrin-gamma) (Metalloprotease/disintegrin/cysteine-rich protein 9) (Myeloma cell metalloproteinase)	ADAM9 KIAA0021 MCMP MDC9 MLTNG	819	ENST00000379917 [Q13443-2];ENST00000487273 [Q13443-1];	8754;	NP_003807.1 [Q13443-1];	9606.ENSP00000419446;
hsa:80315	2	1	0	cytoplasm [GO:0005737]; dendrite [GO:0030425]; dendritic spine [GO:0043197]; endoplasmic reticulum [GO:0005783]; growth cone [GO:0030426]; messenger ribonucleoprotein complex [GO:1990124]; neuron projection [GO:0043005]; nucleus [GO:0005634]; perinuclear region of cytoplasm [GO:0048471]; postsynaptic density [GO:0014069]; synapse [GO:0045202]	GO:0000900; GO:0002931; GO:0003723; GO:0003730; GO:0005634; GO:0005737; GO:0005783; GO:0008135; GO:0014069; GO:0030425; GO:0030426; GO:0035235; GO:0036294; GO:0042149; GO:0043005; GO:0043022; GO:0043197; GO:0043524; GO:0045202; GO:0046872; GO:0048471; GO:0071230; GO:1990124; GO:2000766	Q17RY0	CPEB4_HUMAN	Cytoplasmic polyadenylation element-binding protein 4 (CPE-BP4) (CPE-binding protein 4) (hCPEB-4)	CPEB4 KIAA1673	729	ENST00000265085 [Q17RY0-1];ENST00000334035 [Q17RY0-2];ENST00000517880 [Q17RY0-3];	80315;	NP_001295118.1 [Q17RY0-2];NP_001295120.1;NP_001295121.1;NP_001295122.1 [Q17RY0-3];NP_085130.2 [Q17RY0-1];	9606.ENSP00000265085;
hsa:57282	2	0	0	apical dendrite [GO:0097440]; apical plasma membrane [GO:0016324]; axon terminus [GO:0043679]; basal dendrite [GO:0097441]; basolateral plasma membrane [GO:0016323]; CA3 pyramidal cell dendrite [GO:0097442]; dendrite [GO:0030425]; integral component of membrane [GO:0016021]; neuronal cell body [GO:0043025]; perikaryon [GO:0043204]; plasma membrane [GO:0005886]; postsynapse [GO:0098794]; somatoden…	GO:0005452; GO:0005886; GO:0006821; GO:0007601; GO:0008510; GO:0009416; GO:0009791; GO:0015301; GO:0015701; GO:0016021; GO:0016323; GO:0016324; GO:0021860; GO:0022857; GO:0030425; GO:0035264; GO:0035641; GO:0036477; GO:0043025; GO:0043204; GO:0043679; GO:0045202; GO:0048172; GO:0048854; GO:0050801; GO:0051453; GO:0055085; GO:0097440; GO:0097441; GO:0097442; GO:0098794; GO:1902600	Q6U841	S4A10_HUMAN	Sodium-driven chloride bicarbonate exchanger (Solute carrier family 4 member 10)	SLC4A10 NBCN2 NCBE	1118	ENST00000375514 [Q6U841-3];ENST00000415876 [Q6U841-2];ENST00000446997 [Q6U841-1];	57282;	NP_001171486.1 [Q6U841-1];NP_001171487.1 [Q6U841-3];NP_071341.2 [Q6U841-2];	9606.ENSP00000393066;
hsa:23276	2	0	0		GO:0007049; GO:0016567; GO:0051301; GO:1901992	O94889	KLH18_HUMAN	Kelch-like protein 18	KLHL18 KIAA0795 OK/SW-cl.74	574	ENST00000232766 [O94889-1];	23276;	NP_079286.2 [O94889-1];	9606.ENSP00000232766;
hsa:2063	2	0	0	chromatin [GO:0000785]; nucleoplasm [GO:0005654]; nucleus [GO:0005634]	GO:0000122; GO:0000785; GO:0000978; GO:0000981; GO:0001227; GO:0003700; GO:0004879; GO:0005634; GO:0005654; GO:0006357; GO:0008270; GO:0030154; GO:0043153; GO:0043565; GO:0048666; GO:0048856; GO:0050965; GO:1990837	P10588	NR2F6_HUMAN	Nuclear receptor subfamily 2 group F member 6 (V-erbA-related protein 2) (EAR-2)	NR2F6 EAR2 ERBAL2	404	ENST00000291442;	2063;	NP_005225.2;	9606.ENSP00000291442;
hsa:27302	2	0	1	cell surface [GO:0009986]; cytoplasm [GO:0005737]; extracellular region [GO:0005576]; extracellular space [GO:0005615]; Z disc [GO:0030018]	GO:0001822; GO:0005125; GO:0005179; GO:0005576; GO:0005615; GO:0005737; GO:0007155; GO:0007512; GO:0008083; GO:0009986; GO:0010596; GO:0010613; GO:0010614; GO:0010628; GO:0010862; GO:0030018; GO:0030308; GO:0030336; GO:0030509; GO:0031433; GO:0032924; GO:0033612; GO:0045214; GO:0045893; GO:0055009; GO:0055010; GO:0055015; GO:0055117; GO:0060038; GO:0060045; GO:0060298; GO:0060347; GO:0060389; GO:…	O95393	BMP10_HUMAN	Bone morphogenetic protein 10 (BMP-10)	BMP10	424	ENST00000295379;	27302;	NP_055297.1;	9606.ENSP00000295379;
hsa:2131	2	1	0	endoplasmic reticulum [GO:0005783]; endoplasmic reticulum membrane [GO:0005789]; Golgi apparatus [GO:0005794]; Golgi membrane [GO:0000139]; integral component of endoplasmic reticulum membrane [GO:0030176]; integral component of membrane [GO:0016021]; synapse [GO:0045202]	GO:0000139; GO:0001501; GO:0001503; GO:0001958; GO:0001974; GO:0002067; GO:0002524; GO:0003128; GO:0003415; GO:0003416; GO:0005783; GO:0005789; GO:0005794; GO:0006024; GO:0006486; GO:0007033; GO:0007165; GO:0007369; GO:0007411; GO:0007492; GO:0007498; GO:0008217; GO:0008375; GO:0008543; GO:0009642; GO:0010467; GO:0014033; GO:0015012; GO:0015014; GO:0015020; GO:0016021; GO:0016757; GO:0017145; GO:…	Q16394	EXT1_HUMAN	Exostosin-1 (EC 2.4.1.224) (EC 2.4.1.225) (Glucuronosyl-N-acetylglucosaminyl-proteoglycan/N-acetylglucosaminyl-proteoglycan 4-alpha-N-acetylglucosaminyltransferase) (Multiple exostoses protein 1) (Putative tumor suppressor protein EXT1)	EXT1	746	ENST00000378204;	2131;	NP_000118.2;	9606.ENSP00000367446;
hsa:9498	2	0	0	asymmetric synapse [GO:0032279]; axon terminus [GO:0043679]; dendrite [GO:0030425]; glial cell projection [GO:0097386]; glutamatergic synapse [GO:0098978]; hippocampal mossy fiber [GO:0097457]; integral component of membrane [GO:0016021]; membrane [GO:0016020]; neuronal cell body membrane [GO:0032809]; neuron projection [GO:0043005]; plasma membrane [GO:0005886]; presynapse [GO:0098793]; presynap…	GO:0005452; GO:0005886; GO:0008021; GO:0008510; GO:0015081; GO:0015106; GO:0015108; GO:0015301; GO:0015701; GO:0016020; GO:0016021; GO:0022857; GO:0030425; GO:0032279; GO:0032280; GO:0032809; GO:0035725; GO:0042391; GO:0042734; GO:0043005; GO:0043195; GO:0043679; GO:0050801; GO:0050804; GO:0051453; GO:0055085; GO:0097386; GO:0097457; GO:0098793; GO:0098978; GO:0150104; GO:1902476; GO:2000302	Q2Y0W8	S4A8_HUMAN	Electroneutral sodium bicarbonate exchanger 1 (Electroneutral Na(+)-driven Cl-HCO3 exchanger) (Solute carrier family 4 member 8) (k-NBC3)	SLC4A8 KIAA0739 NBC NBC3 NDCBE1	1093	ENST00000358657 [Q2Y0W8-5];ENST00000453097 [Q2Y0W8-1];ENST00000514353 [Q2Y0W8-7];ENST00000535225 [Q2Y0W8-8];	9498;	NP_001035049.1 [Q2Y0W8-1];NP_001245330.1 [Q2Y0W8-5];NP_001245331.1 [Q2Y0W8-6];NP_001245332.1 [Q2Y0W8-7];NP_001254544.1 [Q2Y0W8-8];XP_016875730.1 [Q2Y0W8-2];	9606.ENSP00000405812;
hsa:83729	2	0	1	collagen-containing extracellular matrix [GO:0062023]; extracellular space [GO:0005615]	GO:0005125; GO:0005179; GO:0005615; GO:0008083; GO:0010862; GO:0060395; GO:0062023	P58166	INHBE_HUMAN	Inhibin beta E chain (Activin beta-E chain)	INHBE	350	ENST00000266646;	83729;	NP_113667.1;	9606.ENSP00000266646;
hsa:2137	2	1	0	endoplasmic reticulum [GO:0005783]; endoplasmic reticulum membrane [GO:0005789]; Golgi apparatus [GO:0005794]; integral component of membrane [GO:0016021]	GO:0001888; GO:0005783; GO:0005789; GO:0005794; GO:0006486; GO:0015012; GO:0016021; GO:0016757; GO:0030307; GO:0046872	O43909	EXTL3_HUMAN	Exostosin-like 3 (EC 2.4.1.223) (EXT-related protein 1) (Glucuronyl-galactosyl-proteoglycan 4-alpha-N-acetylglucosaminyltransferase) (Hereditary multiple exostoses gene isolog) (Multiple exostosis-like protein 3) (Putative tumor suppressor protein EXTL3)	EXTL3 EXTL1L EXTR1 KIAA0519	919	ENST00000220562;	2137;	NP_001431.1;XP_011542742.1;	9606.ENSP00000220562;
hsa:23543	2	0	0	cytoplasm [GO:0005737]; cytosol [GO:0005829]; nucleoplasm [GO:0005654]; nucleus [GO:0005634]	GO:0000381; GO:0003714; GO:0003723; GO:0003729; GO:0005634; GO:0005654; GO:0005737; GO:0005829; GO:0006397; GO:0007399; GO:0008380; GO:0010724; GO:0016070; GO:0021942; GO:0030520; GO:0042127; GO:0045892; GO:0048813; GO:0050885; GO:0140297	O43251	RFOX2_HUMAN	RNA binding protein fox-1 homolog 2 (Fox-1 homolog B) (Hexaribonucleotide-binding protein 2) (RNA-binding motif protein 9) (RNA-binding protein 9) (Repressor of tamoxifen transcriptional activity)	RBFOX2 FOX2 HRNBP2 RBM9 RTA	390	ENST00000262829 [O43251-3];ENST00000405409 [O43251-9];ENST00000414461 [O43251-4];ENST00000416721 [O43251-5];ENST00000438146 [O43251-8];ENST00000449924 [O43251-10];ENST00000618140 [O43251-9];ENST00000619768 [O43251-10];ENST00000626107 [O43251-4];ENST00000627946 [O43251-5];ENST00000631365 [O43251-3];	23543;	NP_001026865.1 [O43251-10];NP_001076045.1 [O43251-5];NP_001076046.1 [O43251-4];NP_001076047.1 [O43251-8];NP_055124.1 [O43251-9];XP_005261494.1;	9606.ENSP00000413035;
hsa:90161	2	0	0	Golgi membrane [GO:0000139]; integral component of membrane [GO:0016021]	GO:0000139; GO:0006024; GO:0015015; GO:0016021; GO:0017095	Q96MM7	H6ST2_HUMAN	Heparan-sulfate 6-O-sulfotransferase 2 (HS6ST-2) (EC 2.8.2.-)	HS6ST2 PSEC0092	605	ENST00000370833 [Q96MM7-4];ENST00000370836 [Q96MM7-1];ENST00000406696 [Q96MM7-1];ENST00000521489 [Q96MM7-4];	90161;	NP_001070656.1 [Q96MM7-4];NP_671704.3 [Q96MM7-1];XP_005262547.1;XP_011529708.1 [Q96MM7-3];XP_016885433.1;XP_016885434.1 [Q96MM7-3];	9606.ENSP00000429473;
hsa:6500	2	0	0	centrosome [GO:0005813]; Cul7-RING ubiquitin ligase complex [GO:0031467]; cytoplasm [GO:0005737]; cytosol [GO:0005829]; nucleoplasm [GO:0005654]; nucleus [GO:0005634]; SCF ubiquitin ligase complex [GO:0019005]	GO:0000209; GO:0005634; GO:0005654; GO:0005737; GO:0005813; GO:0005829; GO:0008013; GO:0016567; GO:0019005; GO:0019904; GO:0031146; GO:0031467; GO:0035518; GO:0051457; GO:0070936; GO:0097602; GO:1904668; GO:1990444; GO:1990756	P63208	SKP1_HUMAN	S-phase kinase-associated protein 1 (Cyclin-A/CDK2-associated protein p19) (p19A) (Organ of Corti protein 2) (OCP-2) (Organ of Corti protein II) (OCP-II) (RNA polymerase II elongation factor-like protein) (SIII) (Transcription elongation factor B polypeptide 1-like) (p19skp1)	SKP1 EMC19 OCP2 SKP1A TCEB1L	163	ENST00000353411 [P63208-1];ENST00000517625 [P63208-1];ENST00000522552 [P63208-2];ENST00000522855 [P63208-1];	6500;	NP_008861.2 [P63208-2];NP_733779.1 [P63208-1];	9606.ENSP00000231487;
hsa:56851	2	0	0	EMC complex [GO:0072546]; integral component of endoplasmic reticulum membrane [GO:0030176]; integral component of membrane [GO:0016021]	GO:0016021; GO:0030176; GO:0030246; GO:0045050; GO:0071816; GO:0072546	Q9NPA0	EMC7_HUMAN	ER membrane protein complex subunit 7	EMC7 C11orf3 C15orf24 HT022 UNQ905/PRO1926	242	ENST00000256545;	56851;	NP_064539.1;	9606.ENSP00000256545;
hsa:10577	2	1	1	azurophil granule lumen [GO:0035578]; endoplasmic reticulum [GO:0005783]; extracellular exosome [GO:0070062]; extracellular region [GO:0005576]; extracellular space [GO:0005615]; lysosomal lumen [GO:0043202]; lysosome [GO:0005764]	GO:0005576; GO:0005615; GO:0005764; GO:0005783; GO:0008203; GO:0009615; GO:0015485; GO:0015914; GO:0015918; GO:0019747; GO:0019899; GO:0030301; GO:0032366; GO:0032367; GO:0032934; GO:0033344; GO:0035578; GO:0042632; GO:0043202; GO:0046836; GO:0070062; GO:0120020	P61916	NPC2_HUMAN	NPC intracellular cholesterol transporter 2 (Epididymal secretory protein E1) (Human epididymis-specific protein 1) (He1) (Niemann-Pick disease type C2 protein)	NPC2 HE1	151	ENST00000541064 [P61916-2];ENST00000555619 [P61916-1];	10577;	NP_006423.1 [P61916-1];	9606.ENSP00000451112;
hsa:80213	2	0	0	spanning component of plasma membrane [GO:0044214]	GO:0044214; GO:0045747; GO:0046331	Q9BRN9	TM2D3_HUMAN	TM2 domain-containing protein 3 (Beta-amyloid-binding protein-like protein 2) (BBP-like protein 2)	TM2D3 BLP2	247	ENST00000333202 [Q9BRN9-1];ENST00000347970 [Q9BRN9-2];	80213;	NP_079417.2 [Q9BRN9-2];NP_510883.2 [Q9BRN9-1];	9606.ENSP00000330433;
hsa:79709	2	0	0	endoplasmic reticulum lumen [GO:0005788]; membrane [GO:0016020]	GO:0005788; GO:0016020; GO:0030199; GO:0050211; GO:1904028	Q8NBJ5	GT251_HUMAN	Procollagen galactosyltransferase 1 (EC 2.4.1.50) (Collagen beta(1-O)galactosyltransferase 1) (ColGalT 1) (Glycosyltransferase 25 family member 1) (Hydroxylysine galactosyltransferase 1)	COLGALT1 GLT25D1 PSEC0241	622	ENST00000252599;	79709;	NP_078932.2;	9606.ENSP00000252599;
hsa:23258	2	0	0	cytosol [GO:0005829]; Golgi membrane [GO:0000139]; trans-Golgi network [GO:0005802]	GO:0000139; GO:0005085; GO:0005802; GO:0005829; GO:0010977; GO:0031267; GO:0042147	Q6IQ26	DEN5A_HUMAN	DENN domain-containing protein 5A (Rab6-interacting protein 1) (Rab6IP1)	DENND5A KIAA1091 RAB6IP1	1287	ENST00000328194 [Q6IQ26-1];ENST00000530044 [Q6IQ26-2];	23258;	NP_001230183.1 [Q6IQ26-2];NP_001335677.1;NP_056028.2 [Q6IQ26-1];	9606.ENSP00000328524;
hsa:160518	2	0	0	cytosol [GO:0005829]; integral component of membrane [GO:0016021]	GO:0005085; GO:0005829; GO:0016021; GO:1905885	Q6ZUT9	DEN5B_HUMAN	DENN domain-containing protein 5B (Rab6IP1-like protein)	DENND5B	1274	ENST00000354285 [Q6ZUT9-4];ENST00000389082 [Q6ZUT9-1];	160518;	NP_001295268.1;NP_659410.3 [Q6ZUT9-1];	9606.ENSP00000373734;
hsa:23646	2	0	0	early endosome membrane [GO:0031901]; endoplasmic reticulum membrane [GO:0005789]; extracellular exosome [GO:0070062]; Golgi membrane [GO:0000139]; integral component of membrane [GO:0016021]; late endosome membrane [GO:0031902]; lysosomal lumen [GO:0043202]; lysosomal membrane [GO:0005765]	GO:0000139; GO:0002376; GO:0004630; GO:0005765; GO:0005789; GO:0006954; GO:0014902; GO:0016021; GO:0031901; GO:0031902; GO:0043202; GO:0045145; GO:0070062; GO:1900015	Q8IV08	PLD3_HUMAN	5'-3' exonuclease PLD3 (EC 3.1.16.1) (Choline phosphatase 3) (HindIII K4L homolog) (Hu-K4) (Phosphatidylcholine-hydrolyzing phospholipase D3) (Phospholipase D3) (PLD 3)	PLD3	490	ENST00000356508;ENST00000409281;ENST00000409419;ENST00000409587;ENST00000409735;	23646;	NP_001026866.1;NP_001278240.1;NP_036400.2;XP_005258761.1;XP_005258764.1;XP_005258765.1;XP_005258766.1;XP_005258767.1;XP_006723185.1;XP_011524994.1;XP_011524995.1;XP_016882035.1;XP_016882036.1;XP_016882037.1;XP_016882038.1;	9606.ENSP00000387050;
hsa:56654	2	0	0	integral component of membrane [GO:0016021]; plasma membrane [GO:0005886]	GO:0005886; GO:0016021	Q9NQX5	NPDC1_HUMAN	Neural proliferation differentiation and control protein 1 (NPDC-1)	NPDC1	325	ENST00000371601;	56654;	NP_056207.3;	9606.ENSP00000360660;
hsa:84447	2	1	0	cytoplasm [GO:0005737]; Derlin-1 retrotranslocation complex [GO:0036513]; endoplasmic reticulum [GO:0005783]; endoplasmic reticulum membrane [GO:0005789]; endoplasmic reticulum quality control compartment [GO:0044322]; Hrd1p ubiquitin ligase complex [GO:0000836]; Hrd1p ubiquitin ligase ERAD-L complex [GO:0000839]; integral component of endoplasmic reticulum membrane [GO:0030176]; membrane [GO:001…	GO:0000836; GO:0000839; GO:0002327; GO:0005654; GO:0005737; GO:0005783; GO:0005789; GO:0005790; GO:0006511; GO:0016020; GO:0016567; GO:0030176; GO:0030433; GO:0030970; GO:0036503; GO:0036513; GO:0044322; GO:0046872; GO:0050821; GO:0051082; GO:0051087; GO:0051117; GO:0061630; GO:0070936; GO:1902236; GO:1904380; GO:1990381	Q86TM6	SYVN1_HUMAN	E3 ubiquitin-protein ligase synoviolin (EC 2.3.2.27) (RING-type E3 ubiquitin transferase synoviolin) (Synovial apoptosis inhibitor 1)	SYVN1 HRD1 KIAA1810	617	ENST00000294256 [Q86TM6-3];ENST00000307289 [Q86TM6-2];ENST00000377190 [Q86TM6-1];ENST00000526060 [Q86TM6-3];	84447;	NP_115807.1 [Q86TM6-3];NP_757385.1 [Q86TM6-1];XP_011543605.1 [Q86TM6-1];	9606.ENSP00000366395;
hsa:9451	2	1	0	cytoplasm [GO:0005737]; cytosol [GO:0005829]; endoplasmic reticulum [GO:0005783]; endoplasmic reticulum membrane [GO:0005789]; integral component of endoplasmic reticulum membrane [GO:0030176]; membrane [GO:0016020]; perinuclear region of cytoplasm [GO:0048471]	GO:0001501; GO:0001503; GO:0001525; GO:0002063; GO:0004672; GO:0004674; GO:0004694; GO:0005524; GO:0005737; GO:0005783; GO:0005789; GO:0005829; GO:0006468; GO:0006919; GO:0006983; GO:0007029; GO:0010575; GO:0010628; GO:0010998; GO:0016020; GO:0017148; GO:0018105; GO:0019722; GO:0019899; GO:0019903; GO:0030176; GO:0030282; GO:0030968; GO:0031018; GO:0031642; GO:0032057; GO:0034198; GO:0034976; GO:…	Q9NZJ5	E2AK3_HUMAN	Eukaryotic translation initiation factor 2-alpha kinase 3 (EC 2.7.11.1) (PRKR-like endoplasmic reticulum kinase) (Pancreatic eIF2-alpha kinase) (HsPEK)	EIF2AK3 PEK PERK	1116	ENST00000303236;	9451;	NP_004827.4;	9606.ENSP00000307235;
hsa:5034	2	1	1	cytoskeleton [GO:0005856]; cytosol [GO:0005829]; endoplasmic reticulum [GO:0005783]; endoplasmic reticulum-Golgi intermediate compartment [GO:0005793]; endoplasmic reticulum lumen [GO:0005788]; external side of plasma membrane [GO:0009897]; extracellular exosome [GO:0070062]; extracellular region [GO:0005576]; focal adhesion [GO:0005925]; lamellipodium [GO:0030027]; melanosome [GO:0042470]; proco…	GO:0003723; GO:0003756; GO:0003779; GO:0004656; GO:0005178; GO:0005576; GO:0005783; GO:0005788; GO:0005793; GO:0005829; GO:0005856; GO:0005925; GO:0006457; GO:0009897; GO:0015035; GO:0016222; GO:0016972; GO:0018401; GO:0019899; GO:0030027; GO:0032991; GO:0034663; GO:0034975; GO:0034976; GO:0035722; GO:0038155; GO:0042470; GO:0045785; GO:0046598; GO:0046982; GO:0070062; GO:0071456; GO:0098761; GO:…	P07237	PDIA1_HUMAN	Protein disulfide-isomerase (PDI) (EC 5.3.4.1) (Cellular thyroid hormone-binding protein) (Prolyl 4-hydroxylase subunit beta) (p55)	P4HB ERBA2L PDI PDIA1 PO4DB	508	ENST00000331483;	5034;	NP_000909.2;	9606.ENSP00000327801;
hsa:120	2	0	0	brush border [GO:0005903]; cell-cell junction [GO:0005911]; cell cortex [GO:0005938]; condensed nuclear chromosome [GO:0000794]; cytoskeleton [GO:0005856]; cytosol [GO:0005829]; membrane [GO:0016020]; plasma membrane [GO:0005886]; postsynaptic density [GO:0014069]	GO:0000794; GO:0005200; GO:0005516; GO:0005829; GO:0005856; GO:0005886; GO:0005903; GO:0005911; GO:0005938; GO:0014069; GO:0016020; GO:0051015; GO:0051016	Q9UEY8	ADDG_HUMAN	Gamma-adducin (Adducin-like protein 70)	ADD3 ADDL	706	ENST00000277900 [Q9UEY8-2];ENST00000356080 [Q9UEY8-1];ENST00000360162 [Q9UEY8-2];	120;	NP_001112.2 [Q9UEY8-2];NP_001307520.1 [Q9UEY8-1];NP_001307521.1 [Q9UEY8-1];NP_001307522.1 [Q9UEY8-1];NP_001307523.1;NP_058432.1 [Q9UEY8-1];NP_063968.1 [Q9UEY8-2];	9606.ENSP00000348381;
hsa:23344	2	1	0	endoplasmic reticulum [GO:0005783]; endoplasmic reticulum membrane [GO:0005789]; extrinsic component of cytoplasmic side of plasma membrane [GO:0031234]; integral component of endoplasmic reticulum membrane [GO:0030176]; intrinsic component of endoplasmic reticulum membrane [GO:0031227]; membrane [GO:0016020]	GO:0005509; GO:0005544; GO:0005783; GO:0005789; GO:0005886; GO:0006869; GO:0008429; GO:0016020; GO:0030176; GO:0031210; GO:0031227; GO:0031234; GO:0035091; GO:0042802; GO:0061817	Q9BSJ8	ESYT1_HUMAN	Extended synaptotagmin-1 (E-Syt1) (Membrane-bound C2 domain-containing protein)	ESYT1 FAM62A KIAA0747 MBC2	1104	ENST00000267113 [Q9BSJ8-2];ENST00000394048 [Q9BSJ8-1];	23344;	NP_001171725.1 [Q9BSJ8-2];NP_056107.1 [Q9BSJ8-1];	9606.ENSP00000267113;
hsa:8643	2	0	0	integral component of membrane [GO:0016021]; plasma membrane [GO:0005886]	GO:0001558; GO:0001709; GO:0005119; GO:0005886; GO:0007224; GO:0008158; GO:0009957; GO:0016021; GO:0042633; GO:0043588; GO:0045606; GO:0045879; GO:0097108	Q9Y6C5	PTC2_HUMAN	Protein patched homolog 2 (PTC2)	PTCH2 UNQ560/PRO1121/PRO57079	1203	ENST00000372192 [Q9Y6C5-1];ENST00000447098 [Q9Y6C5-2];	8643;	NP_001159764.1 [Q9Y6C5-2];NP_003729.3 [Q9Y6C5-1];	9606.ENSP00000361266;
hsa:1135	2	0	0	acetylcholine-gated channel complex [GO:0005892]; integral component of membrane [GO:0016021]; integral component of plasma membrane [GO:0005887]; neuron projection [GO:0043005]; plasma membrane [GO:0005886]; postsynaptic membrane [GO:0045211]; synapse [GO:0045202]	GO:0005886; GO:0005887; GO:0005892; GO:0006811; GO:0007165; GO:0007268; GO:0007271; GO:0015464; GO:0016021; GO:0022848; GO:0030594; GO:0034220; GO:0035094; GO:0042391; GO:0043005; GO:0045202; GO:0045211; GO:0050877	Q15822	ACHA2_HUMAN	Neuronal acetylcholine receptor subunit alpha-2	CHRNA2	529	ENST00000240132 [Q15822-2];ENST00000407991 [Q15822-1];	1135;	NP_000733.2 [Q15822-1];NP_001269384.1 [Q15822-2];XP_006716345.1;XP_011542690.1;	9606.ENSP00000385026;
hsa:4327	2	0	1	extracellular matrix [GO:0031012]; extracellular region [GO:0005576]; extracellular space [GO:0005615]	GO:0001525; GO:0004222; GO:0004252; GO:0005576; GO:0005615; GO:0006508; GO:0008270; GO:0022617; GO:0030154; GO:0030198; GO:0030574; GO:0031012	Q99542	MMP19_HUMAN	Matrix metalloproteinase-19 (MMP-19) (EC 3.4.24.-) (Matrix metalloproteinase RASI) (Matrix metalloproteinase-18) (MMP-18)	MMP19 MMP18 RASI	508	ENST00000322569 [Q99542-1];ENST00000409200 [Q99542-5];ENST00000552872 [Q99542-4];	4327;	NP_001259030.1 [Q99542-5];NP_002420.1 [Q99542-1];	9606.ENSP00000313437;
hsa:9334	2	0	0	Golgi apparatus [GO:0005794]; Golgi cisterna membrane [GO:0032580]; Golgi membrane [GO:0000139]; integral component of membrane [GO:0016021]	GO:0000139; GO:0003945; GO:0005794; GO:0006486; GO:0008378; GO:0008489; GO:0009101; GO:0010706; GO:0016021; GO:0016266; GO:0021955; GO:0022010; GO:0030311; GO:0031647; GO:0032580; GO:0040019; GO:0042551; GO:0046872; GO:0070085	O43286	B4GT5_HUMAN	Beta-1,4-galactosyltransferase 5 (Beta-1,4-GalTase 5) (Beta4Gal-T5) (b4Gal-T5) (EC 2.4.1.-) (Beta-1,4-GalT II) (Glucosylceramide beta-1,4-galactosyltransferase) (EC 2.4.1.274) (Lactosylceramide synthase) (LacCer synthase) (UDP-Gal:beta-GlcNAc beta-1,4-galactosyltransferase 5) (UDP-galactose:beta-N-acetylglucosamine beta-1,4-galactosyltransferase 5)	B4GALT5	388	ENST00000371711;	9334;	NP_004767.1;	9606.ENSP00000360776;
hsa:27352	2	0	0	cytosol [GO:0005829]; gap junction [GO:0005921]	GO:0005096; GO:0005829; GO:0005921; GO:0006886; GO:0007049; GO:0031267; GO:0032483; GO:0032486; GO:0043547; GO:0045732; GO:0048227; GO:0090630	Q96HU1	SGSM3_HUMAN	Small G protein signaling modulator 3 (Merlin-associated protein) (RUN and TBC1 domain-containing protein 3) (Rab-GTPase-activating protein-like protein) (RabGAPLP)	SGSM3 MAP RABGAPLP RUTBC3	749	ENST00000248929 [Q96HU1-1];	27352;	NP_001288778.1;NP_056520.2 [Q96HU1-1];	9606.ENSP00000248929;
hsa:1861	2	1	0	cytoplasmic vesicle membrane [GO:0030659]; cytoskeleton [GO:0005856]; cytosol [GO:0005829]; endoplasmic reticulum [GO:0005783]; endoplasmic reticulum lumen [GO:0005788]; extracellular exosome [GO:0070062]; extrinsic component of endoplasmic reticulum membrane [GO:0042406]; growth cone [GO:0030426]; intracellular membrane-bounded organelle [GO:0043231]; membrane [GO:0016020]; nuclear envelope [GO:…	GO:0000338; GO:0005524; GO:0005635; GO:0005783; GO:0005788; GO:0005829; GO:0005856; GO:0006979; GO:0006996; GO:0006998; GO:0007155; GO:0008021; GO:0008092; GO:0016020; GO:0019894; GO:0030141; GO:0030426; GO:0030659; GO:0031175; GO:0031965; GO:0034504; GO:0042406; GO:0042802; GO:0043231; GO:0044319; GO:0045104; GO:0048489; GO:0048499; GO:0051082; GO:0051085; GO:0051584; GO:0051787; GO:0061077; GO:…	O14656	TOR1A_HUMAN	Torsin-1A (Dystonia 1 protein) (Torsin ATPase-1A) (EC 3.6.4.-) (Torsin family 1 member A)	TOR1A DQ2 DYT1 TA TORA	332	ENST00000351698 [O14656-1];	1861;	NP_000104.1 [O14656-1];	9606.ENSP00000345719;
hsa:26035	2	0	0	Golgi apparatus [GO:0005794]; Golgi membrane [GO:0000139]; integral component of membrane [GO:0016021]	GO:0000139; GO:0005509; GO:0005794; GO:0015012; GO:0016021; GO:0016857; GO:0030210; GO:0042803; GO:0047464	O94923	GLCE_HUMAN	D-glucuronyl C5-epimerase (EC 5.1.3.17) (Heparan sulfate C5-epimerase) (Hsepi) (Heparin/heparan sulfate:glucuronic acid C5-epimerase) (Heparosan-N-sulfate-glucuronate 5-epimerase)	GLCE KIAA0836	617	ENST00000261858;	26035;	NP_001311022.1;NP_001311023.1;NP_056369.1;XP_005254355.1;	9606.ENSP00000261858;
hsa:85439	2	0	0	clathrin-coated vesicle [GO:0030136]; cytoplasmic vesicle [GO:0031410]; cytosol [GO:0005829]; intracellular membrane-bounded organelle [GO:0043231]; membrane [GO:0016020]; neuron projection [GO:0043005]; nucleolus [GO:0005730]; synaptic vesicle [GO:0008021]	GO:0005730; GO:0005829; GO:0008021; GO:0016020; GO:0016192; GO:0030100; GO:0030136; GO:0031410; GO:0035615; GO:0043005; GO:0043231; GO:0048488	Q8WXE9	STON2_HUMAN	Stonin-2 (Stoned B)	STON2 STN2 STNB	905	ENST00000555447 [Q8WXE9-3];ENST00000614646 [Q8WXE9-3];	85439;	NP_001243359.1 [Q8WXE9-3];NP_149095.2;	9606.ENSP00000450857;
hsa:11037	2	0	0	clathrin-coated vesicle [GO:0030136]; cytoplasmic vesicle [GO:0031410]; intracellular membrane-bounded organelle [GO:0043231]; membrane [GO:0016020]; synaptic vesicle [GO:0008021]	GO:0008021; GO:0016020; GO:0016192; GO:0030100; GO:0030136; GO:0031410; GO:0035615; GO:0043231; GO:0048488	Q9Y6Q2	STON1_HUMAN	Stonin-1 (Stoned B-like factor)	STON1 SALF SBLF STN1	735	ENST00000404752 [Q9Y6Q2-1];ENST00000406226 [Q9Y6Q2-1];ENST00000649748 [Q9Y6Q2-1];	11037;286749;	NP_001185522.1 [Q9Y6Q2-2];NP_001185523.1 [Q9Y6Q2-3];NP_001185524.1 [Q9Y6Q2-1];NP_006864.2 [Q9Y6Q2-1];	9606.ENSP00000384615;
hsa:162494	2	0	0	integral component of membrane [GO:0016021]	GO:0004252; GO:0005509; GO:0016021	P58872	RHBL3_HUMAN	Rhomboid-related protein 3 (EC 3.4.21.105) (Ventrhoid transmembrane protein)	RHBDL3 RHBDL4 VRHO	404	ENST00000269051 [P58872-1];ENST00000536287 [P58872-2];ENST00000538145 [P58872-3];	162494;	NP_001317110.1 [P58872-3];NP_612201.1 [P58872-1];XP_016879768.1 [P58872-2];	9606.ENSP00000269051;
hsa:7135	2	0	0	cytosol [GO:0005829]; troponin complex [GO:0005861]	GO:0003009; GO:0003779; GO:0005829; GO:0005861; GO:0006936; GO:0006942; GO:0014883; GO:0046872; GO:0055010; GO:0060048	P19237	TNNI1_HUMAN	Troponin I, slow skeletal muscle (Troponin I, slow-twitch isoform)	TNNI1	187	ENST00000336092;ENST00000361379;ENST00000367312;	7135;	NP_003272.3;	9606.ENSP00000354488;
hsa:5352	2	1	0	endoplasmic reticulum [GO:0005783]; endoplasmic reticulum membrane [GO:0005789]; extracellular exosome [GO:0070062]; rough endoplasmic reticulum membrane [GO:0030867]	GO:0001666; GO:0005506; GO:0005783; GO:0005789; GO:0006464; GO:0008475; GO:0017185; GO:0030867; GO:0031418; GO:0046947; GO:0070062	O00469	PLOD2_HUMAN	Procollagen-lysine,2-oxoglutarate 5-dioxygenase 2 (EC 1.14.11.4) (Lysyl hydroxylase 2) (LH2)	PLOD2	737	ENST00000282903 [O00469-2];ENST00000360060 [O00469-1];ENST00000461497 [O00469-3];	5352;	NP_000926.2 [O00469-1];NP_891988.1 [O00469-2];	9606.ENSP00000282903;
hsa:8985	2	1	1	collagen-containing extracellular matrix [GO:0062023]; endoplasmic reticulum [GO:0005783]; endoplasmic reticulum lumen [GO:0005788]; endoplasmic reticulum membrane [GO:0005789]; extracellular exosome [GO:0070062]; extracellular space [GO:0005615]; Golgi apparatus [GO:0005794]; rough endoplasmic reticulum [GO:0005791]; trans-Golgi network [GO:0005802]	GO:0001701; GO:0001886; GO:0005506; GO:0005615; GO:0005783; GO:0005788; GO:0005789; GO:0005791; GO:0005794; GO:0005802; GO:0006493; GO:0008104; GO:0008475; GO:0017185; GO:0021915; GO:0030199; GO:0031418; GO:0032870; GO:0032963; GO:0033823; GO:0042311; GO:0046947; GO:0048730; GO:0050211; GO:0060425; GO:0062023; GO:0070062; GO:0070831	O60568	PLOD3_HUMAN	Multifunctional procollagen lysine hydroxylase and glycosyltransferase LH3 [Includes: Procollagen-lysine,2-oxoglutarate 5-dioxygenase 3 (EC 1.14.11.4) (Lysyl hydroxylase 3) (LH3); Procollagen glycosyltransferase (EC 2.4.1.50) (EC 2.4.1.66) (Galactosylhydroxylysine-glucosyltransferase) (Procollagen galactosyltransferase) (Procollagen glucosyltransferase)]	PLOD3	738	ENST00000223127;	8985;	NP_001075.1;	9606.ENSP00000223127;
hsa:5351	2	1	0	catalytic complex [GO:1902494]; endoplasmic reticulum [GO:0005783]; endoplasmic reticulum membrane [GO:0005789]; extracellular exosome [GO:0070062]; rough endoplasmic reticulum membrane [GO:0030867]	GO:0001666; GO:0005506; GO:0005783; GO:0005789; GO:0008475; GO:0008544; GO:0017185; GO:0030867; GO:0031418; GO:0070062; GO:1902494	Q02809	PLOD1_HUMAN	Procollagen-lysine,2-oxoglutarate 5-dioxygenase 1 (EC 1.14.11.4) (Lysyl hydroxylase 1) (LH1)	PLOD1 LLH PLOD	727	ENST00000196061 [Q02809-1];	5351;	NP_000293.2 [Q02809-1];NP_001303249.1 [Q02809-2];	9606.ENSP00000196061;
hsa:26136	2	0	0	cell junction [GO:0030054]; cytosol [GO:0005829]; focal adhesion [GO:0005925]; nucleus [GO:0005634]; plasma membrane [GO:0005886]; protein-containing complex [GO:0032991]	GO:0003723; GO:0005634; GO:0005829; GO:0005886; GO:0005925; GO:0008270; GO:0008285; GO:0030054; GO:0032991; GO:0045296	Q9UGI8	TES_HUMAN	Testin (TESS)	TES	421	ENST00000358204 [Q9UGI8-1];ENST00000393481 [Q9UGI8-2];	26136;	NP_056456.1 [Q9UGI8-1];NP_690042.1 [Q9UGI8-2];	9606.ENSP00000350937;
hsa:23509	2	1	0	endoplasmic reticulum [GO:0005783]; membrane [GO:0016020]	GO:0001525; GO:0001756; GO:0005783; GO:0006004; GO:0006355; GO:0006493; GO:0007219; GO:0007399; GO:0007507; GO:0008417; GO:0008593; GO:0016020; GO:0016266; GO:0036066; GO:0046922	Q9H488	OFUT1_HUMAN	GDP-fucose protein O-fucosyltransferase 1 (EC 2.4.1.221) (Peptide-O-fucosyltransferase 1) (O-FucT-1)	POFUT1 FUT12 KIAA0180	388	ENST00000375730 [Q9H488-2];ENST00000375749 [Q9H488-1];	23509;	NP_056167.1 [Q9H488-1];NP_758436.1 [Q9H488-2];	9606.ENSP00000364902;
hsa:5033	2	1	0	endoplasmic reticulum [GO:0005783]; endoplasmic reticulum lumen [GO:0005788]; intracellular membrane-bounded organelle [GO:0043231]; membrane [GO:0016020]; mitochondrion [GO:0005739]	GO:0004656; GO:0005506; GO:0005739; GO:0005783; GO:0005788; GO:0016020; GO:0016222; GO:0018401; GO:0030199; GO:0031418; GO:0042802; GO:0043231	P13674	P4HA1_HUMAN	Prolyl 4-hydroxylase subunit alpha-1 (4-PH alpha-1) (EC 1.14.11.2) (Procollagen-proline,2-oxoglutarate-4-dioxygenase subunit alpha-1)	P4HA1 P4HA	534	ENST00000263556 [P13674-2];ENST00000307116 [P13674-1];ENST00000373008 [P13674-2];ENST00000394890 [P13674-1];ENST00000440381 [P13674-3];	5033;	NP_000908.2 [P13674-2];NP_001017962.1 [P13674-1];NP_001136067.1 [P13674-1];NP_001136068.1 [P13674-3];	9606.ENSP00000263556;
hsa:3708	2	1	0	calcineurin complex [GO:0005955]; cytoplasmic vesicle membrane [GO:0030659]; endoplasmic reticulum [GO:0005783]; endoplasmic reticulum membrane [GO:0005789]; integral component of membrane [GO:0016021]; membrane [GO:0016020]; nuclear inner membrane [GO:0005637]; nucleolus [GO:0005730]; perinuclear region of cytoplasm [GO:0048471]; plasma membrane [GO:0005886]; platelet dense granule membrane [GO:…	GO:0001666; GO:0005220; GO:0005509; GO:0005637; GO:0005730; GO:0005783; GO:0005789; GO:0005886; GO:0005955; GO:0006816; GO:0007165; GO:0009791; GO:0010506; GO:0014069; GO:0015085; GO:0015278; GO:0016020; GO:0016021; GO:0016529; GO:0019855; GO:0030658; GO:0030659; GO:0030667; GO:0031088; GO:0031094; GO:0031095; GO:0032469; GO:0035091; GO:0042045; GO:0048471; GO:0050849; GO:0050882; GO:0051209; GO:…	Q14643	ITPR1_HUMAN	Inositol 1,4,5-trisphosphate receptor type 1 (IP3 receptor isoform 1) (IP3R 1) (InsP3R1) (Type 1 inositol 1,4,5-trisphosphate receptor) (Type 1 InsP3 receptor)	ITPR1 INSP3R1	2758	ENST00000357086 [Q14643-3];ENST00000443694 [Q14643-2];ENST00000456211 [Q14643-4];ENST00000648309 [Q14643-5];ENST00000649015 [Q14643-1];	3708;	NP_001093422.2 [Q14643-3];NP_001161744.1 [Q14643-2];NP_002213.5 [Q14643-4];XP_011531985.1;	9606.ENSP00000306253;
hsa:27087	2	0	1	endoplasmic reticulum membrane [GO:0005789]; extracellular region [GO:0005576]; Golgi membrane [GO:0000139]; integral component of membrane [GO:0016021]; intracellular membrane-bounded organelle [GO:0043231]	GO:0000139; GO:0005576; GO:0005789; GO:0005975; GO:0006486; GO:0008499; GO:0015018; GO:0016021; GO:0043231; GO:0046872; GO:0050650; GO:0071456	Q9P2W7	B3GA1_HUMAN	Galactosylgalactosylxylosylprotein 3-beta-glucuronosyltransferase 1 (EC 2.4.1.135) (Beta-1,3-glucuronyltransferase 1) (Glucuronosyltransferase P) (GlcAT-P) (UDP-GlcUA:glycoprotein beta-1,3-glucuronyltransferase) (GlcUAT-P)	B3GAT1 GLCATP	334	ENST00000312527 [Q9P2W7-1];ENST00000392580 [Q9P2W7-1];ENST00000524765 [Q9P2W7-1];	27087;	NP_061114.2 [Q9P2W7-1];NP_473366.1 [Q9P2W7-1];XP_005271563.1;XP_011541053.1 [Q9P2W7-2];XP_011541055.1 [Q9P2W7-2];XP_016873039.1 [Q9P2W7-1];XP_016873040.1 [Q9P2W7-2];	9606.ENSP00000433847;
hsa:3707	2	0	0	cytoplasm [GO:0005737]; cytosol [GO:0005829]; membrane [GO:0016020]; nucleus [GO:0005634]	GO:0000165; GO:0000828; GO:0001932; GO:0002262; GO:0005516; GO:0005524; GO:0005634; GO:0005737; GO:0005829; GO:0007165; GO:0007166; GO:0008440; GO:0016020; GO:0016301; GO:0032957; GO:0032958; GO:0033030; GO:0035726; GO:0045059; GO:0045638; GO:0046579; GO:0046638; GO:0046854; GO:0071277	P27987	IP3KB_HUMAN	Inositol-trisphosphate 3-kinase B (EC 2.7.1.127) (Inositol 1,4,5-trisphosphate 3-kinase B) (IP3 3-kinase B) (IP3K B) (InsP 3-kinase B)	ITPKB	946	ENST00000272117 [P27987-1];ENST00000366784 [P27987-2];ENST00000429204 [P27987-1];	3707;	NP_002212.3 [P27987-1];XP_005273177.1 [P27987-2];	9606.ENSP00000411152;
hsa:9653	2	0	0	Golgi membrane [GO:0000139]; integral component of membrane [GO:0016021]; membrane [GO:0016020]	GO:0000139; GO:0004394; GO:0006024; GO:0008146; GO:0015014; GO:0015015; GO:0016020; GO:0016021	Q7LGA3	HS2ST_HUMAN	Heparan sulfate 2-O-sulfotransferase 1 (2-O-sulfotransferase) (2OST) (EC 2.8.2.-)	HS2ST1 HS2ST KIAA0448	356	ENST00000370550 [Q7LGA3-1];ENST00000370551 [Q7LGA3-3];	9653;	NP_001127964.1 [Q7LGA3-3];NP_036394.1 [Q7LGA3-1];	9606.ENSP00000359581;
hsa:23071	2	0	1	cell surface [GO:0009986]; endoplasmic reticulum-Golgi intermediate compartment [GO:0005793]; endoplasmic reticulum lumen [GO:0005788]; endoplasmic reticulum membrane [GO:0005789]; extracellular exosome [GO:0070062]; extracellular region [GO:0005576]; specific granule lumen [GO:0035580]	GO:0003756; GO:0005576; GO:0005788; GO:0005789; GO:0005793; GO:0006457; GO:0006986; GO:0009100; GO:0009986; GO:0034976; GO:0035580; GO:0045454; GO:0070062	Q9BS26	ERP44_HUMAN	Endoplasmic reticulum resident protein 44 (ER protein 44) (ERp44) (Thioredoxin domain-containing protein 4)	ERP44 KIAA0573 TXNDC4 UNQ532/PRO1075	406	ENST00000262455;	23071;	NP_055866.1;	9606.ENSP00000262455;
hsa:25828	2	0	0	dendrite [GO:0030425]; mitochondrial matrix [GO:0005759]; mitochondrion [GO:0005739]; neuronal cell body [GO:0043025]; nucleolus [GO:0005730]	GO:0001666; GO:0005730; GO:0005739; GO:0005759; GO:0006662; GO:0006979; GO:0008113; GO:0009725; GO:0009749; GO:0014070; GO:0015035; GO:0030425; GO:0031669; GO:0033743; GO:0042493; GO:0043025; GO:0044877; GO:0048678	Q99757	THIOM_HUMAN	Thioredoxin, mitochondrial (MTRX) (Mt-Trx) (Thioredoxin-2)	TXN2 TRX2	166	ENST00000216185;ENST00000403313;	25828;	NP_036605.2;XP_006724289.1;	9606.ENSP00000216185;
hsa:1288	2	0	1	collagen-containing extracellular matrix [GO:0062023]; collagen type IV trimer [GO:0005587]; endoplasmic reticulum lumen [GO:0005788]; extracellular matrix [GO:0031012]; extracellular region [GO:0005576]; extracellular space [GO:0005615]	GO:0005201; GO:0005576; GO:0005587; GO:0005615; GO:0005788; GO:0007155; GO:0030020; GO:0030198; GO:0031012; GO:0038063; GO:0062023; GO:0071230	Q14031	CO4A6_HUMAN	Collagen alpha-6(IV) chain	COL4A6	1691	ENST00000334504 [Q14031-2];ENST00000372216 [Q14031-1];	1288;	NP_001274689.1;NP_001838.2 [Q14031-1];NP_378667.1 [Q14031-2];	9606.ENSP00000378340;
hsa:1286	2	0	1	basement membrane [GO:0005604]; collagen-containing extracellular matrix [GO:0062023]; collagen type IV trimer [GO:0005587]; endoplasmic reticulum lumen [GO:0005788]; extracellular matrix [GO:0031012]; extracellular region [GO:0005576]; extracellular space [GO:0005615]	GO:0005201; GO:0005576; GO:0005587; GO:0005604; GO:0005615; GO:0005788; GO:0030198; GO:0031012; GO:0032836; GO:0062023	P53420	CO4A4_HUMAN	Collagen alpha-4(IV) chain	COL4A4	1690	ENST00000396625;	1286;	NP_000083.3;XP_005246338.1;	9606.ENSP00000379866;
hsa:1284	2	0	1	collagen-containing extracellular matrix [GO:0062023]; collagen type IV trimer [GO:0005587]; endoplasmic reticulum lumen [GO:0005788]; extracellular exosome [GO:0070062]; extracellular matrix [GO:0031012]; extracellular region [GO:0005576]; extracellular space [GO:0005615]	GO:0001525; GO:0005201; GO:0005576; GO:0005587; GO:0005615; GO:0005788; GO:0006351; GO:0007568; GO:0014823; GO:0016525; GO:0030020; GO:0030198; GO:0031012; GO:0035987; GO:0038063; GO:0062023; GO:0070062; GO:0071560	P08572	CO4A2_HUMAN	Collagen alpha-2(IV) chain [Cleaved into: Canstatin]	COL4A2	1712	ENST00000360467;	1284;	NP_001837.2;	9606.ENSP00000353654;
hsa:1282	2	0	1	basement membrane [GO:0005604]; collagen-containing extracellular matrix [GO:0062023]; collagen type IV trimer [GO:0005587]; endoplasmic reticulum lumen [GO:0005788]; extracellular matrix [GO:0031012]; extracellular region [GO:0005576]; extracellular space [GO:0005615]	GO:0001569; GO:0005201; GO:0005576; GO:0005587; GO:0005604; GO:0005615; GO:0005788; GO:0007420; GO:0007528; GO:0030020; GO:0030198; GO:0030855; GO:0031012; GO:0038063; GO:0048407; GO:0048514; GO:0061304; GO:0061333; GO:0062023; GO:0071230; GO:0071711	P02462	CO4A1_HUMAN	Collagen alpha-1(IV) chain [Cleaved into: Arresten]	COL4A1	1669	ENST00000375820 [P02462-1];ENST00000543140 [P02462-2];	1282;	NP_001290039.1 [P02462-2];NP_001836.3 [P02462-1];	9606.ENSP00000364979;
hsa:1287	2	0	1	basement membrane [GO:0005604]; collagen-containing extracellular matrix [GO:0062023]; collagen type IV trimer [GO:0005587]; endoplasmic reticulum lumen [GO:0005788]; extracellular matrix [GO:0031012]; extracellular region [GO:0005576]; extracellular space [GO:0005615]; neuromuscular junction [GO:0031594]	GO:0005201; GO:0005576; GO:0005587; GO:0005604; GO:0005615; GO:0005788; GO:0007528; GO:0030020; GO:0030198; GO:0031012; GO:0031594; GO:0038063; GO:0062023	P29400	CO4A5_HUMAN	Collagen alpha-5(IV) chain	COL4A5	1685	ENST00000328300 [P29400-2];ENST00000361603 [P29400-1];	1287;	NP_000486.1 [P29400-1];NP_203699.1 [P29400-2];	9606.ENSP00000331902;
hsa:1294	2	0	1	basement membrane [GO:0005604]; collagen-containing extracellular matrix [GO:0062023]; collagen type VII trimer [GO:0005590]; COPII-coated ER to Golgi transport vesicle [GO:0030134]; endoplasmic reticulum-Golgi intermediate compartment membrane [GO:0033116]; endoplasmic reticulum lumen [GO:0005788]; extracellular region [GO:0005576]; extracellular space [GO:0005615]	GO:0004867; GO:0005576; GO:0005590; GO:0005604; GO:0005615; GO:0005788; GO:0007155; GO:0008544; GO:0030020; GO:0030134; GO:0033116; GO:0035987; GO:0062023	Q02388	CO7A1_HUMAN	Collagen alpha-1(VII) chain (Long-chain collagen) (LC collagen)	COL7A1	2944	ENST00000328333 [Q02388-1];ENST00000681320 [Q02388-1];	1294;	NP_000085.1 [Q02388-1];XP_011531639.1;	9606.ENSP00000332371;
hsa:6262	2	0	0	calcium channel complex [GO:0034704]; cytoplasmic vesicle membrane [GO:0030659]; junctional sarcoplasmic reticulum membrane [GO:0014701]; membrane [GO:0016020]; plasma membrane [GO:0005886]; protein-containing complex [GO:0032991]; sarcolemma [GO:0042383]; sarcoplasmic reticulum [GO:0016529]; sarcoplasmic reticulum membrane [GO:0033017]; smooth endoplasmic reticulum [GO:0005790]; Z disc [GO:00300…	GO:0001666; GO:0002027; GO:0003143; GO:0003220; GO:0003300; GO:0005219; GO:0005262; GO:0005509; GO:0005513; GO:0005516; GO:0005790; GO:0005886; GO:0006816; GO:0006874; GO:0010460; GO:0010881; GO:0010882; GO:0014701; GO:0014808; GO:0014850; GO:0015278; GO:0016020; GO:0016529; GO:0019722; GO:0019899; GO:0030018; GO:0030659; GO:0031000; GO:0032991; GO:0033017; GO:0034236; GO:0034237; GO:0034704; GO:…	Q92736	RYR2_HUMAN	Ryanodine receptor 2 (RYR-2) (RyR2) (hRYR-2) (Cardiac muscle ryanodine receptor) (Cardiac muscle ryanodine receptor-calcium release channel) (Type 2 ryanodine receptor)	RYR2	4967	ENST00000366574 [Q92736-1];	6262;	NP_001026.2 [Q92736-1];XP_006711868.1 [Q92736-2];	9606.ENSP00000355533;
hsa:6261	2	0	0	calcium channel complex [GO:0034704]; cell cortex [GO:0005938]; cytoplasm [GO:0005737]; cytoplasmic vesicle membrane [GO:0030659]; extracellular exosome [GO:0070062]; I band [GO:0031674]; integral component of organelle membrane [GO:0031301]; integral component of plasma membrane [GO:0005887]; junctional sarcoplasmic reticulum membrane [GO:0014701]; plasma membrane [GO:0005886]; ryanodine recepto…	GO:0001666; GO:0003151; GO:0005219; GO:0005245; GO:0005262; GO:0005509; GO:0005516; GO:0005524; GO:0005737; GO:0005790; GO:0005886; GO:0005887; GO:0005938; GO:0006816; GO:0006936; GO:0014701; GO:0014802; GO:0014808; GO:0015278; GO:0016529; GO:0030018; GO:0030659; GO:0031000; GO:0031301; GO:0031674; GO:0033017; GO:0034704; GO:0042383; GO:0043588; GO:0043931; GO:0048741; GO:0048763; GO:0051209; GO:…	P21817	RYR1_HUMAN	Ryanodine receptor 1 (RYR-1) (RyR1) (Skeletal muscle calcium release channel) (Skeletal muscle ryanodine receptor) (Skeletal muscle-type ryanodine receptor) (Type 1 ryanodine receptor)	RYR1 RYDR	5038	ENST00000355481 [P21817-2];ENST00000359596 [P21817-1];	6261;	NP_000531.2 [P21817-1];NP_001036188.1 [P21817-2];	9606.ENSP00000352608;
hsa:7001	2	0	0	cytoplasm [GO:0005737]; cytosol [GO:0005829]; extracellular exosome [GO:0070062]	GO:0002357; GO:0002536; GO:0005737; GO:0005829; GO:0006979; GO:0008379; GO:0010310; GO:0016209; GO:0019430; GO:0030194; GO:0031665; GO:0032088; GO:0032496; GO:0034599; GO:0042098; GO:0042744; GO:0042981; GO:0043066; GO:0043410; GO:0045321; GO:0045454; GO:0045581; GO:0048538; GO:0048872; GO:0070062; GO:2001240	P32119	PRDX2_HUMAN	Peroxiredoxin-2 (EC 1.11.1.24) (Natural killer cell-enhancing factor B) (NKEF-B) (PRP) (Thiol-specific antioxidant protein) (TSA) (Thioredoxin peroxidase 1) (Thioredoxin-dependent peroxide reductase 1) (Thioredoxin-dependent peroxiredoxin 2)	PRDX2 NKEFB TDPX1	198	ENST00000301522 [P32119-1];	7001;	NP_005800.3 [P32119-1];	9606.ENSP00000301522;
hsa:10549	2	1	1	cytosol [GO:0005829]; endoplasmic reticulum [GO:0005783]; extracellular exosome [GO:0070062]; extracellular region [GO:0005576]; ficolin-1-rich granule lumen [GO:1904813]; nucleus [GO:0005634]; secretory granule lumen [GO:0034774]; smooth endoplasmic reticulum [GO:0005790]	GO:0005576; GO:0005634; GO:0005783; GO:0005790; GO:0005829; GO:0006979; GO:0007252; GO:0007283; GO:0008379; GO:0008584; GO:0018401; GO:0022417; GO:0030198; GO:0034774; GO:0042802; GO:0045454; GO:0070062; GO:0072593; GO:1904813; GO:2000255	Q13162	PRDX4_HUMAN	Peroxiredoxin-4 (EC 1.11.1.24) (Antioxidant enzyme AOE372) (AOE37-2) (Peroxiredoxin IV) (Prx-IV) (Thioredoxin peroxidase AO372) (Thioredoxin-dependent peroxide reductase A0372) (Thioredoxin-dependent peroxiredoxin 4)	PRDX4	271	ENST00000379341;	10549;	NP_006397.1;	9606.ENSP00000368646;
hsa:23551	2	0	0	plasma membrane [GO:0005886]	GO:0003924; GO:0005525; GO:0005886; GO:0007165; GO:0007626; GO:0031397; GO:0031624; GO:0031681; GO:0033235; GO:0043548; GO:0043949; GO:0051897	Q96D21	RHES_HUMAN	GTP-binding protein Rhes (Ras homolog enriched in striatum) (Tumor endothelial marker 2)	RASD2 TEM2	266	ENST00000216127;	23551;	NP_055125.2;XP_005261499.1;XP_011528342.1;XP_016884190.1;XP_016884191.1;	9606.ENSP00000216127;
hsa:221955	2	0	0	integral component of membrane [GO:0016021]; lysosomal membrane [GO:0005765]; nucleoplasm [GO:0005654]; plasma membrane [GO:0005886]; postsynaptic membrane [GO:0045211]	GO:0001516; GO:0004806; GO:0005654; GO:0005765; GO:0005886; GO:0007216; GO:0007405; GO:0010898; GO:0016021; GO:0016042; GO:0016298; GO:0019369; GO:0022008; GO:0042136; GO:0045211; GO:0046872; GO:0047372; GO:0050727; GO:0071926; GO:0098921	Q8NCG7	DGLB_HUMAN	Diacylglycerol lipase-beta (DAGL-beta) (DGL-beta) (EC 3.1.1.116) (KCCR13L) (PUFA-specific triacylglycerol lipase) (EC 3.1.1.3) (Sn1-specific diacylglycerol lipase beta)	DAGLB	672	ENST00000297056 [Q8NCG7-1];ENST00000425398 [Q8NCG7-4];	221955;	NP_001136408.1 [Q8NCG7-4];NP_631918.3 [Q8NCG7-1];	9606.ENSP00000297056;
hsa:6993	2	0	1	axonal growth cone [GO:0044295]; cytoplasmic dynein complex [GO:0005868]; cytoplasmic microtubule [GO:0005881]; extracellular region [GO:0005576]; ficolin-1-rich granule lumen [GO:1904813]; Golgi apparatus [GO:0005794]; host cell [GO:0043657]; lamellipodium [GO:0030027]; mitochondrion [GO:0005739]; neuronal cell body [GO:0043025]; secretory granule lumen [GO:0034774]; secretory vesicle [GO:009950…	GO:0000132; GO:0005576; GO:0005739; GO:0005794; GO:0005819; GO:0005868; GO:0005881; GO:0008022; GO:0008277; GO:0010976; GO:0016358; GO:0019060; GO:0030027; GO:0034774; GO:0035022; GO:0035795; GO:0042802; GO:0043025; GO:0043087; GO:0043657; GO:0044295; GO:0046718; GO:0048812; GO:0050768; GO:0051301; GO:0051493; GO:0060548; GO:0061564; GO:0075521; GO:0099503; GO:1904813	P63172	DYLT1_HUMAN	Dynein light chain Tctex-type 1 (Protein CW-1) (T-complex testis-specific protein 1 homolog)	DYNLT1 TCTEL1 TCTEX-1 TCTEX1	113	ENST00000367089;	6993;	NP_006510.1;	9606.ENSP00000356056;
hsa:55705	3	0	0	cytoplasm [GO:0005737]; cytosol [GO:0005829]; membrane [GO:0016020]; nuclear envelope [GO:0005635]	GO:0005635; GO:0005737; GO:0005829; GO:0006606; GO:0016020; GO:0031267; GO:0042393; GO:0061608	Q96P70	IPO9_HUMAN	Importin-9 (Imp9) (Ran-binding protein 9) (RanBP9)	IPO9 IMP9 KIAA1192 RANBP9 HSPC273	1041	ENST00000361565;	55705;	NP_060555.2;	9606.ENSP00000354742;
hsa:27247	3	0	0	cytosol [GO:0005829]; mitochondrion [GO:0005739]; nucleoplasm [GO:0005654]; nucleus [GO:0005634]	GO:0005506; GO:0005634; GO:0005654; GO:0005739; GO:0005829; GO:0016226; GO:0051539; GO:0097428	Q9UMS0	NFU1_HUMAN	NFU1 iron-sulfur cluster scaffold homolog, mitochondrial (HIRA-interacting protein 5)	NFU1 HIRIP5 CGI-33	254	ENST00000303698 [Q9UMS0-3];ENST00000394305 [Q9UMS0-2];ENST00000410022 [Q9UMS0-1];ENST00000462320 [Q9UMS0-2];	27247;	NP_001002755.1 [Q9UMS0-1];NP_001002756.1 [Q9UMS0-2];NP_056515.2 [Q9UMS0-3];XP_016859297.1;	9606.ENSP00000387219;
hsa:662	3	1	0	COPI-coated vesicle [GO:0030137]; cytoplasm [GO:0005737]; endoplasmic reticulum [GO:0005783]; endoplasmic reticulum membrane [GO:0005789]; integral component of endoplasmic reticulum membrane [GO:0030176]; intracellular membrane-bounded organelle [GO:0043231]; mitochondrial membrane [GO:0031966]; nuclear envelope [GO:0005635]; SNARE complex [GO:0031201]	GO:0005484; GO:0005635; GO:0005737; GO:0005783; GO:0005789; GO:0006890; GO:0006915; GO:0007029; GO:0014823; GO:0016320; GO:0030137; GO:0030176; GO:0031201; GO:0031966; GO:0042594; GO:0043066; GO:0043231; GO:0090649; GO:0097194	Q12981	SEC20_HUMAN	Vesicle transport protein SEC20 (BCL2/adenovirus E1B 19 kDa protein-interacting protein 1) (Transformation-related gene 8 protein) (TRG-8)	BNIP1 NIP1 SEC20L TRG8	228	ENST00000231668 [Q12981-1];ENST00000351486 [Q12981-4];ENST00000352523 [Q12981-3];ENST00000393770 [Q12981-2];	662;	NP_001196.2 [Q12981-4];NP_053581.2 [Q12981-2];NP_053582.2 [Q12981-1];NP_053583.2 [Q12981-3];
hsa:10980	3	0	0	COP9 signalosome [GO:0008180]; cytosol [GO:0005829]; nucleoplasm [GO:0005654]; perinuclear region of cytoplasm [GO:0048471]	GO:0000338; GO:0005654; GO:0005829; GO:0008180; GO:0048471; GO:0070122	Q7L5N1	CSN6_HUMAN	COP9 signalosome complex subunit 6 (SGN6) (Signalosome subunit 6) (JAB1-containing signalosome subunit 6) (MOV34 homolog) (Vpr-interacting protein) (hVIP)	COPS6 CSN6 HVIP	327	ENST00000303904;	10980;	NP_006824.2;	9606.ENSP00000304102;
hsa:64772	3	0	0	cytosol [GO:0005829]	GO:0004553; GO:0005829; GO:0006457; GO:0006517; GO:0033925	Q8NFI3	ENASE_HUMAN	Cytosolic endo-beta-N-acetylglucosaminidase (ENGase) (EC 3.2.1.96)	ENGASE	743	ENST00000311595 [Q8NFI3-3];ENST00000579016 [Q8NFI3-1];	64772;	NP_001036038.1 [Q8NFI3-1];	9606.ENSP00000462333;
hsa:112479	3	0	0		GO:0000175; GO:0000467; GO:0003676; GO:0008270	A8K979	ERI2_HUMAN	ERI1 exoribonuclease 2 (EC 3.1.-.-) (Exonuclease domain-containing protein 1)	ERI2 EXOD1 KIAA1504	691	ENST00000300005 [A8K979-4];ENST00000357967 [A8K979-1];ENST00000563117 [A8K979-2];ENST00000564349 [A8K979-2];ENST00000569729 [A8K979-3];	112479;	NP_001136197.1 [A8K979-1];NP_542394.2 [A8K979-4];	9606.ENSP00000350651;
hsa:83460	3	0	0	EMC complex [GO:0072546]; integral component of endoplasmic reticulum membrane [GO:0030176]; integral component of membrane [GO:0016021]; integral component of omegasome membrane [GO:0097631]	GO:0000045; GO:0016021; GO:0030176; GO:0045050; GO:0071816; GO:0072546; GO:0097631	Q9BV81	EMC6_HUMAN	ER membrane protein complex subunit 6 (Transmembrane protein 93)	EMC6 TMEM93	110	ENST00000248378;ENST00000397133;	83460;	NP_001014764.1;NP_112588.1;	9606.ENSP00000380322;
hsa:55325	3	1	0	cytoplasm [GO:0005737]; endoplasmic reticulum [GO:0005783]; nucleus [GO:0005634]	GO:0005634; GO:0005737; GO:0005783; GO:0006508; GO:0016790; GO:0033146; GO:0071567	Q9NUQ7	UFSP2_HUMAN	Ufm1-specific protease 2 (UfSP2) (EC 3.4.22.-)	UFSP2 C4orf20	469	ENST00000264689;	55325;	NP_060829.2;	9606.ENSP00000264689;
hsa:7009	3	1	0	cytoplasm [GO:0005737]; endoplasmic reticulum [GO:0005783]; endoplasmic reticulum membrane [GO:0005789]; integral component of membrane [GO:0016021]; integral component of plasma membrane [GO:0005887]; membrane [GO:0016020]; mitochondrial membrane [GO:0031966]; nucleus [GO:0005634]	GO:0002638; GO:0005634; GO:0005737; GO:0005783; GO:0005789; GO:0005887; GO:0006914; GO:0010523; GO:0016020; GO:0016021; GO:0019899; GO:0031625; GO:0031966; GO:0032091; GO:0032469; GO:0033119; GO:0034620; GO:0043066; GO:0060698; GO:0060702; GO:0070059; GO:1902065; GO:1902236; GO:1903298; GO:1990441; GO:2001234	P55061	BI1_HUMAN	Bax inhibitor 1 (BI-1) (Testis-enhanced gene transcript protein) (Transmembrane BAX inhibitor motif-containing protein 6)	TMBIM6 BI1 TEGT	237	ENST00000267115 [P55061-1];ENST00000395006 [P55061-1];ENST00000423828 [P55061-2];ENST00000549385 [P55061-1];ENST00000552370 [P55061-1];ENST00000552699 [P55061-2];	7009;	NP_001092046.1 [P55061-2];NP_003208.2 [P55061-1];XP_005269183.1 [P55061-2];	9606.ENSP00000389277;
hsa:8726	3	0	0	chromosome [GO:0005694]; cytosol [GO:0005829]; ESC/E(Z) complex [GO:0035098]; nucleoplasm [GO:0005654]; nucleus [GO:0005634]	GO:0000122; GO:0001222; GO:0003682; GO:0005634; GO:0005654; GO:0005694; GO:0005829; GO:0006342; GO:0008047; GO:0021510; GO:0035098; GO:0042054; GO:0042802; GO:0045892; GO:0070734	O75530	EED_HUMAN	Polycomb protein EED (hEED) (Embryonic ectoderm development protein) (WD protein associating with integrin cytoplasmic tails 1) (WAIT-1)	EED	441	ENST00000263360 [O75530-1];ENST00000327320 [O75530-3];ENST00000351625 [O75530-2];ENST00000672825 [O75530-1];	8726;	NP_001294936.1 [O75530-2];NP_003788.2 [O75530-1];	9606.ENSP00000263360;
hsa:6388	3	1	0	chaperone complex [GO:0101031]; endoplasmic reticulum [GO:0005783]	GO:0005783; GO:0051085; GO:0051787; GO:0101031	Q99470	SDF2_HUMAN	Stromal cell-derived factor 2 (SDF-2)	SDF2	211	ENST00000247020;	6388;	NP_008854.2;	9606.ENSP00000247020;
hsa:10920	3	0	0	COP9 signalosome [GO:0008180]; cytosol [GO:0005829]; extracellular exosome [GO:0070062]; nucleoplasm [GO:0005654]; nucleus [GO:0005634]; perinuclear region of cytoplasm [GO:0048471]	GO:0000338; GO:0005634; GO:0005654; GO:0005829; GO:0006468; GO:0007250; GO:0008180; GO:0008285; GO:0010387; GO:0048471; GO:0070062	Q99627	CSN8_HUMAN	COP9 signalosome complex subunit 8 (SGN8) (Signalosome subunit 8) (COP9 homolog) (hCOP9) (JAB1-containing signalosome subunit 8)	COPS8 CSN8	209	ENST00000354371 [Q99627-1];ENST00000392008 [Q99627-2];	10920;	NP_006701.1 [Q99627-1];NP_937832.1 [Q99627-2];	9606.ENSP00000346340;
hsa:93380	3	0	0	early endosome [GO:0005769]; early endosome membrane [GO:0031901]; EMC complex [GO:0072546]; Golgi apparatus [GO:0005794]; Golgi membrane [GO:0000139]; integral component of endoplasmic reticulum membrane [GO:0030176]; integral component of membrane [GO:0016021]; membrane [GO:0016020]; plasma membrane [GO:0005886]	GO:0000139; GO:0005769; GO:0005794; GO:0005886; GO:0015095; GO:0015693; GO:0016020; GO:0016021; GO:0022890; GO:0030176; GO:0031901; GO:0045050; GO:0071816; GO:0072546	Q8N4V1	EMC5_HUMAN	ER membrane protein complex subunit 5 (Membrane magnesium transporter 1) (Transmembrane protein 32)	MMGT1 EMC5 TMEM32	131	ENST00000305963 [Q8N4V1-1];ENST00000679621 [Q8N4V1-1];	93380;	NP_001316929.1 [Q8N4V1-1];NP_775741.1 [Q8N4V1-1];	9606.ENSP00000306220;
hsa:8836	3	0	1	azurophil granule lumen [GO:0035578]; cytosol [GO:0005829]; extracellular exosome [GO:0070062]; extracellular region [GO:0005576]; extracellular space [GO:0005615]; melanosome [GO:0042470]; nucleus [GO:0005634]; specific granule lumen [GO:0035580]; tertiary granule lumen [GO:1904724]; vacuole [GO:0005773]	GO:0005576; GO:0005615; GO:0005634; GO:0005773; GO:0005829; GO:0008238; GO:0008242; GO:0010043; GO:0032868; GO:0034722; GO:0035578; GO:0035580; GO:0042470; GO:0042493; GO:0045471; GO:0046900; GO:0070062; GO:0070500; GO:1904724	Q92820	GGH_HUMAN	Gamma-glutamyl hydrolase (EC 3.4.19.9) (Conjugase) (GH) (Gamma-Glu-X carboxypeptidase)	GGH	318	ENST00000260118;	8836;	NP_003869.1;	9606.ENSP00000260118;
hsa:10073	3	0	0	cytosol [GO:0005829]; nuclear pore [GO:0005643]	GO:0000339; GO:0005643; GO:0005829; GO:0006606; GO:0061015; GO:0061608	O95149	SPN1_HUMAN	Snurportin-1 (RNA U transporter 1)	SNUPN RNUT1 SPN1	360	ENST00000308588;ENST00000564644;ENST00000564675;ENST00000567134;	10073;	NP_001036046.1;NP_001036053.1;NP_005692.1;	9606.ENSP00000454852;
hsa:10613	3	1	0	endoplasmic reticulum [GO:0005783]; endoplasmic reticulum membrane [GO:0005789]; integral component of membrane [GO:0016021]; protein-containing complex [GO:0032991]	GO:0005783; GO:0005789; GO:0008203; GO:0015485; GO:0016021; GO:0030433; GO:0031625; GO:0032933; GO:0032991; GO:0045541; GO:0045717	O75477	ERLN1_HUMAN	Erlin-1 (Endoplasmic reticulum lipid raft-associated protein 1) (Protein KE04) (Stomatin-prohibitin-flotillin-HflC/K domain-containing protein 1) (SPFH domain-containing protein 1)	ERLIN1 C10orf69 KE04 KEO4 SPFH1	348	ENST00000407654;ENST00000421367;	10613;	NP_001094096.1;NP_001334786.1;NP_001334788.1;NP_001334789.1;NP_001334790.1;NP_006450.2;	9606.ENSP00000410964;
hsa:11160	3	1	0	cytosol [GO:0005829]; endoplasmic reticulum [GO:0005783]; endoplasmic reticulum membrane [GO:0005789]; integral component of membrane [GO:0016021]; membrane raft [GO:0045121]; plasma membrane [GO:0005886]; protein-containing complex [GO:0032991]	GO:0005783; GO:0005789; GO:0005829; GO:0005886; GO:0008203; GO:0015485; GO:0016021; GO:0030433; GO:0031625; GO:0032933; GO:0032991; GO:0045121; GO:0045541; GO:0045717	O94905	ERLN2_HUMAN	Erlin-2 (Endoplasmic reticulum lipid raft-associated protein 2) (Stomatin-prohibitin-flotillin-HflC/K domain-containing protein 2) (SPFH domain-containing protein 2)	ERLIN2 C8orf2 SPFH2 UNQ2441/PRO5003/PRO9924	339	ENST00000335171 [O94905-2];ENST00000518586 [O94905-3];ENST00000519638 [O94905-1];ENST00000523107 [O94905-3];ENST00000523887 [O94905-3];ENST00000648919 [O94905-2];	11160;	NP_001003790.1 [O94905-2];NP_001003791.1 [O94905-2];NP_009106.1 [O94905-1];XP_005273449.1;XP_016868489.1;	9606.ENSP00000276461;
hsa:5476	3	1	1	azurophil granule lumen [GO:0035578]; endoplasmic reticulum [GO:0005783]; extracellular exosome [GO:0070062]; extracellular region [GO:0005576]; intracellular membrane-bounded organelle [GO:0043231]; lysosomal lumen [GO:0043202]; lysosome [GO:0005764]; membrane [GO:0016020]	GO:0004180; GO:0004185; GO:0005576; GO:0005764; GO:0005765; GO:0005783; GO:0006508; GO:0006886; GO:0008047; GO:0016020; GO:0031647; GO:0035578; GO:0043202; GO:0043231; GO:0070062; GO:1904714; GO:1904715	P10619	PPGB_HUMAN	Lysosomal protective protein (EC 3.4.16.5) (Carboxypeptidase C) (Carboxypeptidase L) (Cathepsin A) (Protective protein cathepsin A) (PPCA) (Protective protein for beta-galactosidase) [Cleaved into: Lysosomal protective protein 32 kDa chain; Lysosomal protective protein 20 kDa chain]	CTSA PPGB	480	ENST00000191018 [P10619-1];ENST00000372459 [P10619-1];ENST00000607482 [P10619-1];ENST00000646241 [P10619-1];	5476;	NP_000299.2 [P10619-1];NP_001121167.1 [P10619-1];NP_001161066.1;	9606.ENSP00000361562;
hsa:27351	3	0	0	cytosol [GO:0005829]; nucleus [GO:0005634]; protein-containing complex [GO:0032991]	GO:0005634; GO:0005829; GO:0006611; GO:0016926; GO:0032434; GO:0032991; GO:0042802; GO:0061676; GO:0070140; GO:0070646	Q6ICB0	DESI1_HUMAN	Desumoylating isopeptidase 1 (DeSI-1) (EC 3.4.-.-) (PPPDE peptidase domain-containing protein 2) (Polyubiquitinated substrate transporter) (POST)	DESI1 FAM152B PPPDE2	168	ENST00000263256;	27351;	NP_056519.1;	9606.ENSP00000263256;
hsa:5479	3	1	0	cytoplasm [GO:0005737]; endoplasmic reticulum [GO:0005783]; endoplasmic reticulum lumen [GO:0005788]; extracellular exosome [GO:0070062]; focal adhesion [GO:0005925]; intracellular membrane-bounded organelle [GO:0043231]; melanosome [GO:0042470]; membrane [GO:0016020]; nucleoplasm [GO:0005654]; nucleus [GO:0005634]; perinuclear region of cytoplasm [GO:0048471]; protein-containing complex [GO:0032…	GO:0000413; GO:0003723; GO:0003755; GO:0005634; GO:0005654; GO:0005737; GO:0005783; GO:0005788; GO:0005790; GO:0005925; GO:0006457; GO:0016018; GO:0016020; GO:0030593; GO:0032991; GO:0034663; GO:0040018; GO:0042470; GO:0043231; GO:0044794; GO:0044829; GO:0048471; GO:0050821; GO:0051082; GO:0060348; GO:0061077; GO:0070062; GO:0070063	P23284	PPIB_HUMAN	Peptidyl-prolyl cis-trans isomerase B (PPIase B) (EC 5.2.1.8) (CYP-S1) (Cyclophilin B) (Rotamase B) (S-cyclophilin) (SCYLP)	PPIB CYPB	216	ENST00000300026;	5479;	NP_000933.1;	9606.ENSP00000300026;
hsa:4123	3	0	0	cytosol [GO:0005829]; nucleoplasm [GO:0005654]	GO:0004559; GO:0005654; GO:0005829; GO:0006013; GO:0009313; GO:0030246; GO:0046872	Q9NTJ4	MA2C1_HUMAN	Alpha-mannosidase 2C1 (EC 3.2.1.24) (Alpha mannosidase 6A8B) (Alpha-D-mannoside mannohydrolase) (Mannosidase alpha class 2C member 1)	MAN2C1 MANA MANA1	1040	ENST00000267978 [Q9NTJ4-1];ENST00000563622 [Q9NTJ4-3];ENST00000565683 [Q9NTJ4-4];ENST00000569482 [Q9NTJ4-2];	4123;	NP_001243423.1 [Q9NTJ4-4];NP_001243424.1 [Q9NTJ4-2];NP_001243425.1 [Q9NTJ4-3];NP_006706.2 [Q9NTJ4-1];	9606.ENSP00000457788;
hsa:116150	3	0	0	dehydrodolichyl diphosphate synthase complex [GO:1904423]; endoplasmic reticulum membrane [GO:0005789]; integral component of membrane [GO:0016021]	GO:0001525; GO:0005789; GO:0006486; GO:0006489; GO:0016021; GO:0019408; GO:0030154; GO:0032383; GO:0035268; GO:0038084; GO:0042632; GO:0043536; GO:0045547; GO:0046872; GO:0051000; GO:1904423	Q96E22	NGBR_HUMAN	Dehydrodolichyl diphosphate synthase complex subunit NUS1 (EC 2.5.1.87) (Cis-prenyltransferase subunit NgBR) (Nogo-B receptor) (NgBR) (Nuclear undecaprenyl pyrophosphate synthase 1 homolog)	NUS1 C6orf68 NGBR	293	ENST00000368494;	116150;	NP_612468.1;	9606.ENSP00000357480;
hsa:55748	3	0	0	cytosol [GO:0005829]; extracellular exosome [GO:0070062]; nucleoplasm [GO:0005654]	GO:0004180; GO:0005654; GO:0005829; GO:0006508; GO:0008233; GO:0016805; GO:0046872; GO:0070062; GO:0070573; GO:0103046	Q96KP4	CNDP2_HUMAN	Cytosolic non-specific dipeptidase (EC 3.4.13.18) (CNDP dipeptidase 2) (Glutamate carboxypeptidase-like protein 1) (Peptidase A) (Threonyl dipeptidase)	CNDP2 CN2 CPGL HEL-S-13 PEPA	475	ENST00000324262 [Q96KP4-1];ENST00000324301 [Q96KP4-2];ENST00000579847 [Q96KP4-1];	55748;	NP_001161971.1 [Q96KP4-2];NP_060705.2 [Q96KP4-1];XP_005266785.1;XP_006722566.1;XP_011524373.1;XP_011524374.1;	9606.ENSP00000325548;
hsa:5046	3	1	1	cell surface [GO:0009986]; collagen-containing extracellular matrix [GO:0062023]; endoplasmic reticulum [GO:0005783]; extracellular region [GO:0005576]; extracellular space [GO:0005615]; Golgi lumen [GO:0005796]; membrane [GO:0016020]; plasma membrane [GO:0005886]	GO:0004175; GO:0004252; GO:0005576; GO:0005615; GO:0005783; GO:0005796; GO:0005886; GO:0007354; GO:0007368; GO:0008201; GO:0009100; GO:0009986; GO:0016020; GO:0016485; GO:0016486; GO:0030510; GO:0032902; GO:0032940; GO:0048406; GO:0051004; GO:0062023	P29122	PCSK6_HUMAN	Proprotein convertase subtilisin/kexin type 6 (EC 3.4.21.-) (Paired basic amino acid cleaving enzyme 4) (Subtilisin-like proprotein convertase 4) (SPC4) (Subtilisin/kexin-like protease PACE4)	PCSK6 PACE4	969	ENST00000611716 [P29122-1];ENST00000611967 [P29122-4];ENST00000615296 [P29122-5];ENST00000618548 [P29122-2];	5046;	NP_001278238.1;NP_002561.1 [P29122-1];NP_612192.1 [P29122-2];NP_612195.1 [P29122-3];NP_612196.1 [P29122-5];NP_612197.1 [P29122-4];NP_612198.2;	9606.ENSP00000482760;
hsa:64324	3	0	0	chromatin [GO:0000785]; nucleoplasm [GO:0005654]; nucleus [GO:0005634]	GO:0000122; GO:0000414; GO:0000785; GO:0000978; GO:0003682; GO:0003712; GO:0003714; GO:0005634; GO:0005654; GO:0006355; GO:0008270; GO:0016571; GO:0018024; GO:0030331; GO:0033135; GO:0042799; GO:0042974; GO:0045893; GO:0046965; GO:0046966; GO:0046975; GO:0050681; GO:1903025	Q96L73	NSD1_HUMAN	Histone-lysine N-methyltransferase, H3 lysine-36 specific (EC 2.1.1.357) (Androgen receptor coactivator 267 kDa protein) (Androgen receptor-associated protein of 267 kDa) (H3-K36-HMTase) (Lysine N-methyltransferase 3B) (Nuclear receptor-binding SET domain-containing protein 1) (NR-binding SET domain-containing protein)	NSD1 ARA267 KMT3B	2696	ENST00000347982 [Q96L73-2];ENST00000354179 [Q96L73-2];ENST00000439151 [Q96L73-1];	64324;	NP_071900.2 [Q96L73-1];NP_758859.1 [Q96L73-2];	9606.ENSP00000395929;
hsa:54675	3	0	0	integral component of membrane [GO:0016021]; mitochondrial inner membrane [GO:0005743]; mitochondrion [GO:0005739]	GO:0003841; GO:0005739; GO:0005743; GO:0008808; GO:0016021; GO:0032049; GO:0036148; GO:0043337; GO:0046474; GO:0047144; GO:0097068; GO:1905711	Q9UJA2	CRLS1_HUMAN	Cardiolipin synthase (CMP-forming) (CLS) (EC 2.7.8.41) (Protein GCD10 homolog)	CRLS1 C20orf155 CLS1	301	ENST00000378863 [Q9UJA2-1];ENST00000378868 [Q9UJA2-2];	54675;	NP_001120930.1 [Q9UJA2-2];NP_001310490.1;NP_001310491.1;NP_001310492.1;NP_001310493.1;NP_061968.1 [Q9UJA2-1];	9606.ENSP00000368140;
hsa:51103	3	0	0	cytosol [GO:0005829]; mitochondrial inner membrane [GO:0005743]; mitochondrial matrix [GO:0005759]; mitochondrial respiratory chain complex I [GO:0005747]; mitochondrion [GO:0005739]	GO:0005739; GO:0005743; GO:0005747; GO:0005759; GO:0005829; GO:0006120; GO:0010257; GO:0032981; GO:0051082; GO:0051131; GO:0065003	Q9Y375	CIA30_HUMAN	Complex I intermediate-associated protein 30, mitochondrial (NADH dehydrogenase [ubiquinone] 1 alpha subcomplex assembly factor 1)	NDUFAF1 CIA30 CGI-65	327	ENST00000260361;ENST00000560978;	51103;	NP_057097.2;XP_006720618.1;XP_011519960.1;	9606.ENSP00000260361;
hsa:81562	3	0	0	COPII-coated ER to Golgi transport vesicle [GO:0030134]; endoplasmic reticulum-Golgi intermediate compartment [GO:0005793]; endoplasmic reticulum membrane [GO:0005789]; Golgi apparatus [GO:0005794]; Golgi membrane [GO:0000139]; integral component of membrane [GO:0016021]	GO:0000139; GO:0005537; GO:0005789; GO:0005793; GO:0005794; GO:0006457; GO:0006888; GO:0007029; GO:0007030; GO:0015031; GO:0016021; GO:0030134; GO:0046872	Q9H0V9	LMA2L_HUMAN	VIP36-like protein (Lectin mannose-binding 2-like) (LMAN2-like protein)	LMAN2L VIPL PSEC0028 UNQ368/PRO704	348	ENST00000264963 [Q9H0V9-1];ENST00000377079 [Q9H0V9-2];	81562;	NP_001135764.1 [Q9H0V9-2];NP_001309275.1 [Q9H0V9-3];NP_001309276.1;NP_001309279.1;NP_001309280.1;NP_001309283.1 [Q9H0V9-3];NP_110432.1 [Q9H0V9-1];	9606.ENSP00000366280;
hsa:10960	3	0	1	cell surface [GO:0009986]; COPII-coated ER to Golgi transport vesicle [GO:0030134]; endoplasmic reticulum-Golgi intermediate compartment [GO:0005793]; endoplasmic reticulum-Golgi intermediate compartment membrane [GO:0033116]; endoplasmic reticulum membrane [GO:0005789]; extracellular exosome [GO:0070062]; extracellular space [GO:0005615]; Golgi apparatus [GO:0005794]; Golgi membrane [GO:0000139]…	GO:0000139; GO:0005537; GO:0005615; GO:0005789; GO:0005793; GO:0005794; GO:0005887; GO:0006888; GO:0006890; GO:0007029; GO:0007030; GO:0009986; GO:0015031; GO:0030134; GO:0030246; GO:0031072; GO:0033116; GO:0046872; GO:0050766; GO:0070062	Q12907	LMAN2_HUMAN	Vesicular integral-membrane protein VIP36 (Glycoprotein GP36b) (Lectin mannose-binding 2) (Vesicular integral-membrane protein 36) (VIP36)	LMAN2 C5orf8	356	ENST00000303127;	10960;	NP_006807.1;	9606.ENSP00000303366;
hsa:5300	3	0	0	ciliary basal body [GO:0036064]; cytoplasm [GO:0005737]; cytosol [GO:0005829]; glutamatergic synapse [GO:0098978]; midbody [GO:0030496]; mitochondrion [GO:0005739]; neuron projection [GO:0043005]; nuclear speck [GO:0016607]; nucleoplasm [GO:0005654]; nucleus [GO:0005634]; postsynaptic cytosol [GO:0099524]	GO:0000413; GO:0001666; GO:0001932; GO:0001934; GO:0003755; GO:0003774; GO:0005634; GO:0005654; GO:0005737; GO:0005739; GO:0005829; GO:0007049; GO:0007088; GO:0008013; GO:0010468; GO:0016607; GO:0016859; GO:0030182; GO:0030496; GO:0030512; GO:0031434; GO:0031647; GO:0032091; GO:0032092; GO:0032465; GO:0032794; GO:0035307; GO:0036064; GO:0042177; GO:0043005; GO:0043524; GO:0043525; GO:0043547; GO:…	Q13526	PIN1_HUMAN	Peptidyl-prolyl cis-trans isomerase NIMA-interacting 1 (EC 5.2.1.8) (Peptidyl-prolyl cis-trans isomerase Pin1) (PPIase Pin1) (Rotamase Pin1)	PIN1	163	ENST00000247970;ENST00000588695;	5300;	NP_006212.1;	9606.ENSP00000247970;
hsa:6830	3	0	0	nucleoplasm [GO:0005654]; transcriptionally active chromatin [GO:0035327]; transcription elongation factor complex [GO:0008023]	GO:0001825; GO:0003677; GO:0003723; GO:0005654; GO:0006368; GO:0006397; GO:0008023; GO:0008380; GO:0010793; GO:0031491; GO:0032968; GO:0034728; GO:0035327; GO:0042393; GO:0042789; GO:0045191; GO:0050684; GO:0051028; GO:0051147; GO:0061086; GO:0070827	Q7KZ85	SPT6H_HUMAN	Transcription elongation factor SPT6 (hSPT6) (Histone chaperone suppressor of Ty6) (Tat-cotransactivator 2 protein) (Tat-CT2 protein)	SUPT6H KIAA0162 SPT6H	1726	ENST00000314616 [Q7KZ85-1];ENST00000347486 [Q7KZ85-1];	6830;	NP_001307684.1 [Q7KZ85-1];NP_003161.2 [Q7KZ85-1];XP_016880467.1 [Q7KZ85-1];XP_016880468.1 [Q7KZ85-1];XP_016880469.1;	9606.ENSP00000319104;
hsa:10785	3	0	0	chromosome [GO:0005694]; cytosol [GO:0005829]; nucleoplasm [GO:0005654]; nucleus [GO:0005634]; tRNA methyltransferase complex [GO:0043527]	GO:0005634; GO:0005654; GO:0005694; GO:0005829; GO:0006400; GO:0006974; GO:0043527; GO:0106004	P57081	WDR4_HUMAN	tRNA (guanine-N(7)-)-methyltransferase non-catalytic subunit WDR4 (Protein Wuho homolog) (hWH) (WD repeat-containing protein 4)	WDR4	412	ENST00000330317 [P57081-1];ENST00000398208 [P57081-1];	10785;	NP_001247403.1 [P57081-2];NP_001247404.1 [P57081-3];NP_001247405.1 [P57081-3];NP_001247406.1 [P57081-3];NP_061139.2 [P57081-1];NP_387510.1 [P57081-1];	9606.ENSP00000381266;
hsa:10564	3	0	0	asymmetric synapse [GO:0032279]; axonemal microtubule [GO:0005879]; cytoplasmic vesicle [GO:0031410]; cytosol [GO:0005829]; dendritic spine [GO:0043197]; Golgi apparatus [GO:0005794]; Golgi membrane [GO:0000139]; intracellular membrane-bounded organelle [GO:0043231]; membrane [GO:0016020]; microtubule organizing center [GO:0005815]; perinuclear region of cytoplasm [GO:0048471]; recycling endosome…	GO:0000139; GO:0001881; GO:0005085; GO:0005794; GO:0005802; GO:0005815; GO:0005829; GO:0005879; GO:0006887; GO:0006893; GO:0007032; GO:0010256; GO:0015031; GO:0016020; GO:0031410; GO:0032012; GO:0032279; GO:0032280; GO:0032760; GO:0034237; GO:0035556; GO:0043197; GO:0043231; GO:0048471; GO:0050811; GO:0055037	Q9Y6D5	BIG2_HUMAN	Brefeldin A-inhibited guanine nucleotide-exchange protein 2 (Brefeldin A-inhibited GEP 2) (ADP-ribosylation factor guanine nucleotide-exchange factor 2)	ARFGEF2 ARFGEP2 BIG2	1785	ENST00000371917;	10564;	NP_006411.2;	9606.ENSP00000360985;
hsa:10565	3	0	0	cytosol [GO:0005829]; Golgi apparatus [GO:0005794]; Golgi membrane [GO:0000139]; nuclear matrix [GO:0016363]; nucleolus [GO:0005730]; nucleoplasm [GO:0005654]; perinuclear region of cytoplasm [GO:0048471]; small nuclear ribonucleoprotein complex [GO:0030532]; trans-Golgi network [GO:0005802]	GO:0000139; GO:0005085; GO:0005654; GO:0005730; GO:0005794; GO:0005802; GO:0005829; GO:0006887; GO:0007030; GO:0010256; GO:0015031; GO:0016363; GO:0017022; GO:0030532; GO:0030837; GO:0031175; GO:0032012; GO:0034237; GO:0034260; GO:0048471; GO:0051897; GO:0090284; GO:0090303; GO:2000114	Q9Y6D6	BIG1_HUMAN	Brefeldin A-inhibited guanine nucleotide-exchange protein 1 (Brefeldin A-inhibited GEP 1) (ADP-ribosylation factor guanine nucleotide-exchange factor 1) (p200 ARF guanine nucleotide exchange factor) (p200 ARF-GEP1)	ARFGEF1 ARFGEP1 BIG1	1849	ENST00000262215;	10565;	NP_006412.2;XP_005251191.1;	9606.ENSP00000262215;
hsa:2197	3	0	0		GO:0003723	P35544	UBIM_HUMAN	Ubiquitin-like protein FUBI	FAU	74	ENST00000527548;ENST00000529639;ENST00000531743;	2197;	NP_001988.1;	9606.ENSP00000435370;
hsa:10190	3	0	0	centrosome [GO:0005813]; cytosol [GO:0005829]; midbody [GO:0030496]; nucleus [GO:0005634]	GO:0005634; GO:0005813; GO:0005829; GO:0030496; GO:0045296	O14530	TXND9_HUMAN	Thioredoxin domain-containing protein 9 (ATP-binding protein associated with cell differentiation) (Protein 1-4)	TXNDC9 APACD	226	ENST00000264255 [O14530-1];ENST00000409434 [O14530-2];	10190;	NP_005774.2 [O14530-1];	9606.ENSP00000264255;
hsa:7353	3	0	0	cytosol [GO:0005829]; nucleoplasm [GO:0005654]; nucleus [GO:0005634]; UFD1-NPL4 complex [GO:0036501]; VCP-NPL4-UFD1 AAA ATPase complex [GO:0034098]	GO:0001501; GO:0004843; GO:0005102; GO:0005634; GO:0005654; GO:0005829; GO:0006511; GO:0030433; GO:0030970; GO:0031593; GO:0032480; GO:0034098; GO:0036435; GO:0036501; GO:0039536; GO:0044877; GO:0051117; GO:0071712	Q92890	UFD1_HUMAN	Ubiquitin recognition factor in ER-associated degradation protein 1 (Ubiquitin fusion degradation protein 1) (UB fusion protein 1)	UFD1 UFD1L	307	ENST00000263202 [Q92890-2];ENST00000399523 [Q92890-3];	7353;	NP_001030324.2 [Q92890-3];NP_005650.2 [Q92890-2];	9606.ENSP00000263202;
hsa:5700	3	0	0	cytosol [GO:0005829]; membrane [GO:0016020]; nucleoplasm [GO:0005654]; nucleus [GO:0005634]; proteasome accessory complex [GO:0022624]; proteasome complex [GO:0000502]; proteasome regulatory particle, base subcomplex [GO:0008540]	GO:0000502; GO:0003723; GO:0005524; GO:0005634; GO:0005654; GO:0005829; GO:0008540; GO:0016020; GO:0017025; GO:0022624; GO:0030163; GO:0036402; GO:1901215	P62191	PRS4_HUMAN	26S proteasome regulatory subunit 4 (P26s4) (26S proteasome AAA-ATPase subunit RPT2) (Proteasome 26S subunit ATPase 1)	PSMC1	440	ENST00000261303 [P62191-1];ENST00000543772 [P62191-2];	5700;	NP_001317141.1 [P62191-2];NP_002793.2 [P62191-1];XP_016876959.1 [P62191-2];	9606.ENSP00000261303;
hsa:7415	3	1	1	ATPase complex [GO:1904949]; azurophil granule lumen [GO:0035578]; cytoplasm [GO:0005737]; cytoplasmic stress granule [GO:0010494]; cytosol [GO:0005829]; Derlin-1 retrotranslocation complex [GO:0036513]; endoplasmic reticulum [GO:0005783]; endoplasmic reticulum membrane [GO:0005789]; extracellular exosome [GO:0070062]; extracellular region [GO:0005576]; ficolin-1-rich granule lumen [GO:1904813]; …	GO:0000502; GO:0003723; GO:0005524; GO:0005576; GO:0005634; GO:0005654; GO:0005737; GO:0005783; GO:0005789; GO:0005811; GO:0005829; GO:0006281; GO:0006302; GO:0006734; GO:0006888; GO:0006914; GO:0006919; GO:0006974; GO:0008289; GO:0010494; GO:0010498; GO:0010918; GO:0016236; GO:0016567; GO:0019079; GO:0019903; GO:0019904; GO:0019985; GO:0030433; GO:0030968; GO:0030970; GO:0031334; GO:0031593; GO:…	P55072	TERA_HUMAN	Transitional endoplasmic reticulum ATPase (TER ATPase) (EC 3.6.4.6) (15S Mg(2+)-ATPase p97 subunit) (Valosin-containing protein) (VCP)	VCP	806	ENST00000358901;	7415;	NP_009057.1;	9606.ENSP00000351777;
hsa:3065	3	0	0	chromatin [GO:0000785]; cytoplasm [GO:0005737]; cytosol [GO:0005829]; heterochromatin [GO:0000792]; histone deacetylase complex [GO:0000118]; neuronal cell body [GO:0043025]; nucleoplasm [GO:0005654]; nucleus [GO:0005634]; NuRD complex [GO:0016581]; protein-containing complex [GO:0032991]; Sin3 complex [GO:0016580]	GO:0000118; GO:0000122; GO:0000785; GO:0000792; GO:0000978; GO:0000979; GO:0001046; GO:0001975; GO:0002039; GO:0003714; GO:0004407; GO:0005634; GO:0005654; GO:0005737; GO:0005829; GO:0006325; GO:0006338; GO:0006346; GO:0006357; GO:0006476; GO:0007492; GO:0008134; GO:0008284; GO:0008285; GO:0009913; GO:0010629; GO:0016575; GO:0016580; GO:0016581; GO:0017053; GO:0019213; GO:0019899; GO:0021766; GO:…	Q13547	HDAC1_HUMAN	Histone deacetylase 1 (HD1) (EC 3.5.1.98)	HDAC1 RPD3L1	482	ENST00000373548;	3065;	NP_004955.2;	9606.ENSP00000362649;
hsa:3066	3	0	0	chromatin [GO:0000785]; cytoplasm [GO:0005737]; ESC/E(Z) complex [GO:0035098]; histone deacetylase complex [GO:0000118]; nucleoplasm [GO:0005654]; nucleus [GO:0005634]; NuRD complex [GO:0016581]; protein-containing complex [GO:0032991]; Sin3 complex [GO:0016580]	GO:0000118; GO:0000122; GO:0000785; GO:0001975; GO:0003300; GO:0003682; GO:0003723; GO:0004407; GO:0005634; GO:0005654; GO:0005737; GO:0006338; GO:0008134; GO:0008284; GO:0009913; GO:0010718; GO:0010977; GO:0016358; GO:0016575; GO:0016580; GO:0016581; GO:0019213; GO:0019899; GO:0031000; GO:0031072; GO:0032041; GO:0032496; GO:0032732; GO:0032760; GO:0032922; GO:0032967; GO:0032991; GO:0033558; GO:…	Q92769	HDAC2_HUMAN	Histone deacetylase 2 (HD2) (EC 3.5.1.98)	HDAC2	488	ENST00000368632 [Q92769-3];ENST00000519065 [Q92769-1];ENST00000519108 [Q92769-3];	3066;	NP_001518.3 [Q92769-1];XP_011534090.1;XP_016866288.1 [Q92769-3];	9606.ENSP00000430432;
hsa:10528	3	0	0	box C/D RNP complex [GO:0031428]; cytoplasm [GO:0005737]; fibrillar center [GO:0001650]; membrane [GO:0016020]; nucleolus [GO:0005730]; nucleoplasm [GO:0005654]; pre-snoRNP complex [GO:0070761]; small-subunit processome [GO:0032040]; sno(s)RNA-containing ribonucleoprotein complex [GO:0005732]	GO:0001650; GO:0003723; GO:0005654; GO:0005730; GO:0005732; GO:0005737; GO:0006364; GO:0016020; GO:0030515; GO:0031428; GO:0032040; GO:0045296; GO:0070761; GO:1990226	O00567	NOP56_HUMAN	Nucleolar protein 56 (Nucleolar protein 5A)	NOP56 NOL5A	594	ENST00000329276;	10528;	NP_006383.2;	9606.ENSP00000370589;
hsa:58	3	0	1	actin cytoskeleton [GO:0015629]; actin filament [GO:0005884]; blood microparticle [GO:0072562]; cell body [GO:0044297]; cytosol [GO:0005829]; dynactin complex [GO:0005869]; extracellular exosome [GO:0070062]; extracellular space [GO:0005615]; filopodium [GO:0030175]; lamellipodium [GO:0030027]; sarcomere [GO:0030017]; stress fiber [GO:0001725]; striated muscle thin filament [GO:0005865]	GO:0001725; GO:0005200; GO:0005524; GO:0005615; GO:0005829; GO:0005865; GO:0005869; GO:0005884; GO:0006936; GO:0009612; GO:0009991; GO:0010226; GO:0010628; GO:0015629; GO:0017022; GO:0030017; GO:0030027; GO:0030175; GO:0030240; GO:0043503; GO:0043531; GO:0044297; GO:0048545; GO:0048741; GO:0070062; GO:0071417; GO:0072562; GO:0090131	P68133	ACTS_HUMAN	Actin, alpha skeletal muscle (Alpha-actin-1) [Cleaved into: Actin, alpha skeletal muscle, intermediate form]	ACTA1 ACTA	377	ENST00000366684;	58;	NP_001091.1;	9606.ENSP00000355645;
hsa:8467	3	0	0	chromatin silencing complex [GO:0005677]; condensed chromosome [GO:0000793]; cytosol [GO:0005829]; fibrillar center [GO:0001650]; intracellular membrane-bounded organelle [GO:0043231]; nucleoplasm [GO:0005654]; nucleus [GO:0005634]; NURF complex [GO:0016589]; RSF complex [GO:0031213]	GO:0000183; GO:0000793; GO:0001650; GO:0003677; GO:0004386; GO:0005524; GO:0005634; GO:0005654; GO:0005677; GO:0005829; GO:0006334; GO:0006338; GO:0006352; GO:0006357; GO:0008094; GO:0016584; GO:0016589; GO:0016787; GO:0016887; GO:0031213; GO:0031491; GO:0043044; GO:0043231; GO:0045944; GO:0070615; GO:1990830	O60264	SMCA5_HUMAN	SWI/SNF-related matrix-associated actin-dependent regulator of chromatin subfamily A member 5 (SWI/SNF-related matrix-associated actin-dependent regulator of chromatin A5) (EC 3.6.4.-) (Sucrose nonfermenting protein 2 homolog) (hSNF2H)	SMARCA5 SNF2H WCRF135	1052	ENST00000283131;	8467;	NP_003592.3;	9606.ENSP00000283131;
hsa:10987	3	0	0	COP9 signalosome [GO:0008180]; cytoplasm [GO:0005737]; cytosol [GO:0005829]; eukaryotic translation initiation factor 3 complex [GO:0005852]; nucleoplasm [GO:0005654]; nucleus [GO:0005634]; perinuclear region of cytoplasm [GO:0048471]; synaptic vesicle [GO:0008021]	GO:0000338; GO:0003713; GO:0003743; GO:0004222; GO:0004843; GO:0005634; GO:0005654; GO:0005737; GO:0005829; GO:0005852; GO:0006412; GO:0008021; GO:0008180; GO:0008237; GO:0016579; GO:0019784; GO:0019899; GO:0035718; GO:0043066; GO:0043687; GO:0045944; GO:0046328; GO:0046872; GO:0048471; GO:0051091; GO:0051726; GO:0070122; GO:1903894; GO:1990182	Q92905	CSN5_HUMAN	COP9 signalosome complex subunit 5 (SGN5) (Signalosome subunit 5) (EC 3.4.-.-) (Jun activation domain-binding protein 1)	COPS5 CSN5 JAB1	334	ENST00000357849;	10987;	NP_006828.2;	9606.ENSP00000350512;
hsa:9861	3	0	1	cytosol [GO:0005829]; extracellular region [GO:0005576]; ficolin-1-rich granule lumen [GO:1904813]; nucleoplasm [GO:0005654]; proteasome accessory complex [GO:0022624]; proteasome complex [GO:0000502]; proteasome regulatory particle [GO:0005838]; secretory granule lumen [GO:0034774]	GO:0000502; GO:0005576; GO:0005654; GO:0005829; GO:0005838; GO:0022624; GO:0030234; GO:0034774; GO:0043161; GO:1904813	Q15008	PSMD6_HUMAN	26S proteasome non-ATPase regulatory subunit 6 (26S proteasome regulatory subunit RPN7) (26S proteasome regulatory subunit S10) (Breast cancer-associated protein SGA-113M) (Phosphonoformate immuno-associated protein 4) (Proteasome regulatory particle subunit p44S10) (p42A)	PSMD6 KIAA0107 PFAAP4	389	ENST00000295901 [Q15008-1];ENST00000394431 [Q15008-2];ENST00000482510 [Q15008-3];ENST00000492933 [Q15008-4];	9861;	NP_001258708.1 [Q15008-4];NP_001258709.1 [Q15008-2];NP_001258710.1 [Q15008-3];NP_055629.1 [Q15008-1];
hsa:51606	3	0	0	cytosol [GO:0005829]; extracellular exosome [GO:0070062]; lysosomal membrane [GO:0005765]; plasma membrane [GO:0005886]; vacuolar proton-transporting V-type ATPase, V1 domain [GO:0000221]	GO:0000221; GO:0005765; GO:0005829; GO:0005886; GO:0006897; GO:0007035; GO:0016241; GO:0030234; GO:0046961; GO:0070062; GO:1902600	Q9UI12	VATH_HUMAN	V-type proton ATPase subunit H (V-ATPase subunit H) (Nef-binding protein 1) (NBP1) (Protein VMA13 homolog) (V-ATPase 50/57 kDa subunits) (Vacuolar proton pump subunit H) (Vacuolar proton pump subunit SFD)	ATP6V1H CGI-11	483	ENST00000355221 [Q9UI12-2];ENST00000359530 [Q9UI12-1];ENST00000396774 [Q9UI12-1];	51606;	NP_057025.2 [Q9UI12-1];NP_998784.1 [Q9UI12-2];NP_998785.1 [Q9UI12-1];XP_006716518.1 [Q9UI12-2];	9606.ENSP00000352522;
hsa:8780	3	0	0	cytosol [GO:0005829]; preribosome, small subunit precursor [GO:0030688]	GO:0004674; GO:0005524; GO:0005829; GO:0007059; GO:0030490; GO:0030688; GO:0031333; GO:0032728; GO:0039534; GO:0043124; GO:0045087; GO:0045089; GO:0046872; GO:0051607; GO:0071359; GO:0089720; GO:0098586; GO:0106310; GO:0106311; GO:1990786	O14730	RIOK3_HUMAN	Serine/threonine-protein kinase RIO3 (EC 2.7.11.1) (RIO kinase 3) (sudD homolog)	RIOK3 SUDD	519	ENST00000339486 [O14730-1];ENST00000577501 [O14730-2];	8780;	NP_003822.2 [O14730-1];	9606.ENSP00000341874;
hsa:7314	3	0	1	cytoplasm [GO:0005737]; cytosol [GO:0005829]; endocytic vesicle membrane [GO:0030666]; endoplasmic reticulum membrane [GO:0005789]; endoplasmic reticulum quality control compartment [GO:0044322]; endosome membrane [GO:0010008]; extracellular exosome [GO:0070062]; extracellular space [GO:0005615]; host cell [GO:0043657]; mitochondrial outer membrane [GO:0005741]; mitochondrion [GO:0005739]; neuron…	GO:0005615; GO:0005634; GO:0005654; GO:0005737; GO:0005739; GO:0005741; GO:0005789; GO:0005829; GO:0005886; GO:0007141; GO:0007144; GO:0008585; GO:0010008; GO:0016567; GO:0019941; GO:0021888; GO:0030666; GO:0031386; GO:0031398; GO:0031625; GO:0031982; GO:0043005; GO:0043025; GO:0047497; GO:0048812; GO:0051881; GO:0060613; GO:0061136; GO:0070062; GO:0072520; GO:0097009; GO:1901214; GO:1902255; GO:…	P0CG47	UBB_HUMAN	Polyubiquitin-B [Cleaved into: Ubiquitin]	UBB	229	ENST00000302182;ENST00000395837;ENST00000395839;ENST00000614404;	7314;	NP_001268645.1;NP_001268646.1;NP_001268647.1;NP_001268648.1;NP_001268649.1;NP_061828.1;	9606.ENSP00000304697;
hsa:7316	3	0	1	cytoplasm [GO:0005737]; cytosol [GO:0005829]; endocytic vesicle membrane [GO:0030666]; endoplasmic reticulum membrane [GO:0005789]; endoplasmic reticulum quality control compartment [GO:0044322]; endosome membrane [GO:0010008]; extracellular exosome [GO:0070062]; extracellular space [GO:0005615]; host cell [GO:0043657]; mitochondrial outer membrane [GO:0005741]; nucleoplasm [GO:0005654]; nucleus …	GO:0002020; GO:0003723; GO:0005615; GO:0005634; GO:0005654; GO:0005737; GO:0005741; GO:0005789; GO:0005829; GO:0005886; GO:0010008; GO:0016567; GO:0019941; GO:0030666; GO:0031386; GO:0031625; GO:0031982; GO:0070062	P0CG48	UBC_HUMAN	Polyubiquitin-C [Cleaved into: Ubiquitin]	UBC	685	ENST00000339647;ENST00000536769;	7316;	NP_066289.3;	9606.ENSP00000441543;
hsa:2923	3	1	1	cell surface [GO:0009986]; endoplasmic reticulum [GO:0005783]; endoplasmic reticulum lumen [GO:0005788]; extracellular exosome [GO:0070062]; extracellular space [GO:0005615]; focal adhesion [GO:0005925]; melanosome [GO:0042470]; MHC class I peptide loading complex [GO:0042824]; nucleus [GO:0005634]; phagocytic vesicle [GO:0045335]; recycling endosome membrane [GO:0055038]	GO:0003723; GO:0003756; GO:0004197; GO:0004629; GO:0005615; GO:0005634; GO:0005783; GO:0005788; GO:0005925; GO:0006457; GO:0009986; GO:0015035; GO:0015036; GO:0034975; GO:0034976; GO:0042470; GO:0042802; GO:0042824; GO:0045335; GO:0055038; GO:0070062; GO:0098761; GO:2001238	P30101	PDIA3_HUMAN	Protein disulfide-isomerase A3 (EC 5.3.4.1) (58 kDa glucose-regulated protein) (58 kDa microsomal protein) (p58) (Disulfide isomerase ER-60) (Endoplasmic reticulum resident protein 57) (ER protein 57) (ERp57) (Endoplasmic reticulum resident protein 60) (ER protein 60) (ERp60)	PDIA3 ERP57 ERP60 GRP58	505	ENST00000300289;	2923;	NP_005304.3;	9606.ENSP00000300289;
hsa:8761	3	0	0	cytoplasm [GO:0005737]; cytoplasmic stress granule [GO:0010494]; cytosol [GO:0005829]; nucleus [GO:0005634]; ribonucleoprotein complex [GO:1990904]	GO:0003723; GO:0003730; GO:0005634; GO:0005737; GO:0005829; GO:0006396; GO:0006401; GO:0006412; GO:0007596; GO:0008143; GO:0008266; GO:0010494; GO:0043488; GO:0061515; GO:1990904	Q13310	PABP4_HUMAN	Polyadenylate-binding protein 4 (PABP-4) (Poly(A)-binding protein 4) (Activated-platelet protein 1) (APP-1) (Inducible poly(A)-binding protein) (iPABP)	PABPC4 APP1 PABP4	644	ENST00000372856 [Q13310-2];ENST00000372857 [Q13310-1];ENST00000372858 [Q13310-3];	8761;	NP_001129125.1 [Q13310-3];NP_001129126.1 [Q13310-2];NP_003810.1 [Q13310-1];	9606.ENSP00000361949;
hsa:123283	3	0	0	cytoplasm [GO:0005737]; nucleus [GO:0005634]	GO:0004829; GO:0005524; GO:0005634; GO:0005737; GO:0006435	A2RTX5	SYTC2_HUMAN	Threonine--tRNA ligase 2, cytoplasmic (EC 6.1.1.3) (Threonyl-tRNA synthetase) (ThrRS) (Threonyl-tRNA synthetase protein 3)	TARS3 TARSL2	802	ENST00000335968 [A2RTX5-1];	123283;	NP_689547.2 [A2RTX5-1];	9606.ENSP00000338093;
hsa:7184	3	1	1	collagen-containing extracellular matrix [GO:0062023]; cytosol [GO:0005829]; endocytic vesicle lumen [GO:0071682]; endoplasmic reticulum [GO:0005783]; endoplasmic reticulum lumen [GO:0005788]; endoplasmic reticulum membrane [GO:0005789]; extracellular exosome [GO:0070062]; extracellular region [GO:0005576]; focal adhesion [GO:0005925]; melanosome [GO:0042470]; membrane [GO:0016020]; midbody [GO:0…	GO:0001666; GO:0003723; GO:0005509; GO:0005524; GO:0005576; GO:0005634; GO:0005783; GO:0005788; GO:0005789; GO:0005829; GO:0005886; GO:0005925; GO:0006457; GO:0015031; GO:0016020; GO:0019903; GO:0030433; GO:0030496; GO:0030970; GO:0031247; GO:0032991; GO:0033018; GO:0034663; GO:0034975; GO:0034976; GO:0042470; GO:0043066; GO:0043666; GO:0048471; GO:0050750; GO:0051082; GO:0051208; GO:0062023; GO:…	P14625	ENPL_HUMAN	Endoplasmin (94 kDa glucose-regulated protein) (GRP-94) (Heat shock protein 90 kDa beta member 1) (Tumor rejection antigen 1) (gp96 homolog)	HSP90B1 GRP94 TRA1	803	ENST00000299767;	7184;	NP_003290.1;	9606.ENSP00000299767;
hsa:3309	3	1	0	cell surface [GO:0009986]; cytoplasm [GO:0005737]; cytosol [GO:0005829]; endoplasmic reticulum [GO:0005783]; endoplasmic reticulum chaperone complex [GO:0034663]; endoplasmic reticulum-Golgi intermediate compartment [GO:0005793]; endoplasmic reticulum lumen [GO:0005788]; endoplasmic reticulum membrane [GO:0005789]; extracellular exosome [GO:0070062]; focal adhesion [GO:0005925]; integral componen…	GO:0001554; GO:0005509; GO:0005524; GO:0005634; GO:0005737; GO:0005739; GO:0005783; GO:0005788; GO:0005789; GO:0005790; GO:0005793; GO:0005829; GO:0005886; GO:0005925; GO:0006983; GO:0009986; GO:0010976; GO:0016020; GO:0016887; GO:0019899; GO:0019904; GO:0021589; GO:0021680; GO:0021762; GO:0030176; GO:0030182; GO:0030335; GO:0030433; GO:0030496; GO:0030512; GO:0030968; GO:0031072; GO:0031204; GO:…	P11021	BIP_HUMAN	Endoplasmic reticulum chaperone BiP (EC 3.6.4.10) (78 kDa glucose-regulated protein) (GRP-78) (Binding-immunoglobulin protein) (BiP) (Heat shock protein 70 family protein 5) (HSP70 family protein 5) (Heat shock protein family A member 5) (Immunoglobulin heavy chain-binding protein)	HSPA5 GRP78	654	ENST00000324460;	3309;	NP_005338.1;	9606.ENSP00000324173;
hsa:3312	3	0	1	autophagosome [GO:0005776]; blood microparticle [GO:0072562]; chaperone complex [GO:0101031]; clathrin-sculpted gamma-aminobutyric acid transport vesicle membrane [GO:0061202]; cytoplasm [GO:0005737]; cytosol [GO:0005829]; dendrite [GO:0030425]; extracellular exosome [GO:0070062]; extracellular region [GO:0005576]; extracellular space [GO:0005615]; ficolin-1-rich granule lumen [GO:1904813]; focal…	GO:0000974; GO:0001664; GO:0001786; GO:0003723; GO:0005524; GO:0005576; GO:0005615; GO:0005634; GO:0005654; GO:0005681; GO:0005730; GO:0005737; GO:0005764; GO:0005765; GO:0005770; GO:0005776; GO:0005829; GO:0005886; GO:0005925; GO:0006397; GO:0006457; GO:0006986; GO:0008380; GO:0009267; GO:0016020; GO:0016192; GO:0016887; GO:0019899; GO:0023026; GO:0030425; GO:0030674; GO:0031072; GO:0031625; GO:…	P11142	HSP7C_HUMAN	Heat shock cognate 71 kDa protein (EC 3.6.4.10) (Heat shock 70 kDa protein 8) (Lipopolysaccharide-associated protein 1) (LAP-1) (LPS-associated protein 1)	HSPA8 HSC70 HSP73 HSPA10	646	ENST00000227378 [P11142-1];ENST00000453788 [P11142-2];ENST00000532636 [P11142-1];ENST00000534624 [P11142-1];	3312;	NP_006588.1 [P11142-1];NP_694881.1 [P11142-2];XP_011541100.1 [P11142-1];	9606.ENSP00000432083;
hsa:10294	3	0	0	cytosol [GO:0005829]; extracellular exosome [GO:0070062]; membrane [GO:0016020]	GO:0001671; GO:0005524; GO:0005829; GO:0008284; GO:0009408; GO:0016020; GO:0030544; GO:0042026; GO:0046872; GO:0051082; GO:0051087; GO:0070062	O60884	DNJA2_HUMAN	DnaJ homolog subfamily A member 2 (Cell cycle progression restoration gene 3 protein) (Dnj3) (Dj3) (HIRA-interacting protein 4) (Renal carcinoma antigen NY-REN-14)	DNAJA2 CPR3 HIRIP4	412	ENST00000317089;	10294;	NP_005871.1;	9606.ENSP00000314030;
hsa:9978	3	0	0	Cul2-RING ubiquitin ligase complex [GO:0031462]; Cul3-RING ubiquitin ligase complex [GO:0031463]; Cul4A-RING E3 ubiquitin ligase complex [GO:0031464]; Cul4B-RING E3 ubiquitin ligase complex [GO:0031465]; Cul5-RING ubiquitin ligase complex [GO:0031466]; Cul7-RING ubiquitin ligase complex [GO:0031467]; cullin-RING ubiquitin ligase complex [GO:0031461]; cytosol [GO:0005829]; nucleoplasm [GO:0005654]…	GO:0000165; GO:0000209; GO:0000302; GO:0005634; GO:0005654; GO:0005829; GO:0006281; GO:0006511; GO:0006513; GO:0008134; GO:0008270; GO:0016567; GO:0019005; GO:0019788; GO:0030891; GO:0031146; GO:0031461; GO:0031462; GO:0031463; GO:0031464; GO:0031465; GO:0031466; GO:0031467; GO:0031625; GO:0032436; GO:0034450; GO:0043161; GO:0043687; GO:0044877; GO:0045116; GO:0061630; GO:0061663; GO:0070936; GO:…	P62877	RBX1_HUMAN	E3 ubiquitin-protein ligase RBX1 (EC 2.3.2.27) (EC 2.3.2.32) (E3 ubiquitin-protein transferase RBX1) (Protein ZYP) (RING finger protein 75) (RING-box protein 1) (Rbx1) (Regulator of cullins 1) (ROC1) [Cleaved into: E3 ubiquitin-protein ligase RBX1, N-terminally processed (E3 ubiquitin-protein transferase RBX1, N-terminally processed)]	RBX1 RNF75 ROC1	108	ENST00000216225;	9978;	NP_055063.1;	9606.ENSP00000216225;
hsa:5887	3	0	0	cytosol [GO:0005829]; nucleoplasm [GO:0005654]; nucleus [GO:0005634]; proteasome complex [GO:0000502]; XPC complex [GO:0071942]	GO:0000502; GO:0000715; GO:0000978; GO:0003684; GO:0003697; GO:0005634; GO:0005654; GO:0005829; GO:0006289; GO:0007283; GO:0031593; GO:0032434; GO:0043130; GO:0043161; GO:0048568; GO:0070628; GO:0071942; GO:0098761	P54727	RD23B_HUMAN	UV excision repair protein RAD23 homolog B (HR23B) (hHR23B) (XP-C repair-complementing complex 58 kDa protein) (p58)	RAD23B	409	ENST00000358015 [P54727-1];ENST00000416373 [P54727-2];	5887;	NP_001231653.1 [P54727-2];NP_002865.1 [P54727-1];	9606.ENSP00000350708;
hsa:5886	3	0	0	centriolar satellite [GO:0034451]; cytoplasm [GO:0005737]; cytosol [GO:0005829]; intracellular membrane-bounded organelle [GO:0043231]; nucleoplasm [GO:0005654]; nucleus [GO:0005634]; proteasome complex [GO:0000502]; protein-containing complex [GO:0032991]	GO:0000502; GO:0003684; GO:0003697; GO:0005634; GO:0005654; GO:0005737; GO:0005829; GO:0006289; GO:0019900; GO:0031593; GO:0031648; GO:0032434; GO:0032436; GO:0032991; GO:0034451; GO:0043130; GO:0043161; GO:0043231; GO:0045070; GO:0045787; GO:0070628; GO:1990381	P54725	RD23A_HUMAN	UV excision repair protein RAD23 homolog A (HR23A) (hHR23A)	RAD23A	363	ENST00000316856 [P54725-3];ENST00000586534 [P54725-1];ENST00000592268 [P54725-2];	5886;	NP_001257291.1 [P54725-3];NP_001257292.1 [P54725-2];NP_005044.1 [P54725-1];	9606.ENSP00000467024;
hsa:23065	3	0	0	EMC complex [GO:0072546]; endoplasmic reticulum membrane [GO:0005789]; integral component of endoplasmic reticulum membrane [GO:0030176]; integral component of membrane [GO:0016021]; protein-containing complex [GO:0032991]	GO:0005789; GO:0016021; GO:0030176; GO:0032991; GO:0045050; GO:0071816; GO:0072546	Q8N766	EMC1_HUMAN	ER membrane protein complex subunit 1	EMC1 KIAA0090 PSEC0263	993	ENST00000375199 [Q8N766-2];ENST00000375208 [Q8N766-4];ENST00000477853 [Q8N766-1];	23065;	NP_001258356.1 [Q8N766-2];NP_001258357.1 [Q8N766-3];NP_001258358.1 [Q8N766-4];NP_055862.1 [Q8N766-1];	9606.ENSP00000420608;
hsa:55831	3	0	0	EMC complex [GO:0072546]; integral component of endoplasmic reticulum membrane [GO:0030176]; integral component of membrane [GO:0016021]	GO:0016021; GO:0030176; GO:0045050; GO:0071816; GO:0072546	Q9P0I2	EMC3_HUMAN	ER membrane protein complex subunit 3 (Transmembrane protein 111)	EMC3 TMEM111	261	ENST00000245046 [Q9P0I2-1];	55831;	NP_060917.1 [Q9P0I2-1];	9606.ENSP00000245046;
hsa:51234	3	0	0	EMC complex [GO:0072546]; integral component of endoplasmic reticulum membrane [GO:0030176]; integral component of membrane [GO:0016021]	GO:0006915; GO:0016021; GO:0030176; GO:0045050; GO:0071816; GO:0072546	Q5J8M3	EMC4_HUMAN	ER membrane protein complex subunit 4 (Cell proliferation-inducing gene 17 protein) (Transmembrane protein 85)	EMC4 TMEM85 HSPC184 PIG17	183	ENST00000249209 [Q5J8M3-2];ENST00000267750 [Q5J8M3-1];	51234;	NP_001273349.1 [Q5J8M3-2];NP_057538.1 [Q5J8M3-1];	9606.ENSP00000267750;
hsa:7407	3	0	0	cytosol [GO:0005829]	GO:0002161; GO:0004832; GO:0005524; GO:0005829; GO:0006418; GO:0006438	P26640	SYVC_HUMAN	Valine--tRNA ligase (EC 6.1.1.9) (Protein G7a) (Valyl-tRNA synthetase) (ValRS)	VARS1 G7A VARS VARS2	1264	ENST00000211402 [P26640-1];ENST00000375663 [P26640-1];ENST00000422694;ENST00000435657;ENST00000457796 [P26640-1];	7407;	NP_006286.1 [P26640-1];	9606.ENSP00000364815;
hsa:7919	3	0	0	cytoplasm [GO:0005737]; nuclear matrix [GO:0016363]; nuclear speck [GO:0016607]; nucleoplasm [GO:0005654]; nucleus [GO:0005634]; spliceosomal complex [GO:0005681]; transcription export complex [GO:0000346]	GO:0000245; GO:0000346; GO:0000398; GO:0001889; GO:0003723; GO:0003724; GO:0005524; GO:0005634; GO:0005654; GO:0005681; GO:0005687; GO:0005688; GO:0005737; GO:0006405; GO:0006406; GO:0008186; GO:0008380; GO:0010501; GO:0016363; GO:0016607; GO:0017070; GO:0030621; GO:0032786; GO:0042802; GO:0043008; GO:0044877; GO:0045727; GO:0046784; GO:0061051; GO:0140603; GO:1904707; GO:2000002; GO:2000573	Q13838	DX39B_HUMAN	Spliceosome RNA helicase DDX39B (EC 3.6.4.13) (56 kDa U2AF65-associated protein) (ATP-dependent RNA helicase p47) (DEAD box protein UAP56) (HLA-B-associated transcript 1 protein)	DDX39B BAT1 UAP56	428	ENST00000383508 [Q13838-1];ENST00000396172 [Q13838-1];ENST00000400295 [Q13838-1];ENST00000400296 [Q13838-1];ENST00000412106 [Q13838-1];ENST00000412330 [Q13838-1];ENST00000413678 [Q13838-1];ENST00000414440 [Q13838-1];ENST00000415689 [Q13838-1];ENST00000416863 [Q13838-1];ENST00000430784 [Q13838-1];ENST00000431360 [Q13838-1];ENST00000441425 [Q13838-1];ENST00000445218 [Q13838-1];ENST00000448296 [Q138…	7919;	NP_004631.1 [Q13838-1];NP_542165.1 [Q13838-1];	9606.ENSP00000379475;
hsa:10212	3	0	0	cytoplasm [GO:0005737]; membrane [GO:0016020]; nuclear speck [GO:0016607]; nucleoplasm [GO:0005654]; nucleus [GO:0005634]	GO:0000398; GO:0003723; GO:0003724; GO:0005524; GO:0005634; GO:0005654; GO:0005737; GO:0006405; GO:0006406; GO:0016020; GO:0016607; GO:0042802; GO:0140603	O00148	DX39A_HUMAN	ATP-dependent RNA helicase DDX39A (EC 3.6.4.13) (DEAD box protein 39) (Nuclear RNA helicase URH49)	DDX39A DDX39	427	ENST00000242776 [O00148-1];ENST00000324340 [O00148-2];ENST00000454233 [O00148-3];ENST00000588692 [O00148-3];	10212;	NP_005795.2 [O00148-1];XP_011525922.1 [O00148-1];	9606.ENSP00000242776;
hsa:5589	3	1	0	endoplasmic reticulum [GO:0005783]; endoplasmic reticulum lumen [GO:0005788]; glucosidase II complex [GO:0017177]; intracellular membrane-bounded organelle [GO:0043231]	GO:0001889; GO:0005080; GO:0005509; GO:0005783; GO:0005788; GO:0006491; GO:0017177; GO:0035556; GO:0043231; GO:0044325; GO:0051219	P14314	GLU2B_HUMAN	Glucosidase 2 subunit beta (80K-H protein) (Glucosidase II subunit beta) (Protein kinase C substrate 60.1 kDa protein heavy chain) (PKCSH)	PRKCSH G19P1	528	ENST00000587327 [P14314-2];ENST00000589838 [P14314-1];ENST00000591462 [P14314-2];	5589;	NP_001001329.1 [P14314-2];NP_001276031.1 [P14314-2];NP_002734.2 [P14314-1];XP_011526433.1 [P14314-1];XP_011526434.1 [P14314-2];XP_016882466.1;	9606.ENSP00000466134;
hsa:9318	3	0	0	COP9 signalosome [GO:0008180]; cytoplasm [GO:0005737]; cytosol [GO:0005829]; nucleoplasm [GO:0005654]	GO:0000122; GO:0000338; GO:0001833; GO:0003714; GO:0005654; GO:0005737; GO:0005829; GO:0006366; GO:0006468; GO:0007165; GO:0008180; GO:0030182; GO:0035914; GO:1903507	P61201	CSN2_HUMAN	COP9 signalosome complex subunit 2 (SGN2) (Signalosome subunit 2) (Alien homolog) (JAB1-containing signalosome subunit 2) (Thyroid receptor-interacting protein 15) (TR-interacting protein 15) (TRIP-15)	COPS2 CSN2 TRIP15	443	ENST00000299259 [P61201-2];ENST00000388901 [P61201-1];	9318;	NP_001137359.1 [P61201-2];NP_004227.1 [P61201-1];	9606.ENSP00000299259;
hsa:55832	3	0	1	cullin-RING ubiquitin ligase complex [GO:0031461]; cytoplasm [GO:0005737]; cytosol [GO:0005829]; extracellular exosome [GO:0070062]; extracellular region [GO:0005576]; ficolin-1-rich granule lumen [GO:1904813]; Golgi apparatus [GO:0005794]; membrane [GO:0016020]; nucleoplasm [GO:0005654]; nucleus [GO:0005634]; secretory granule lumen [GO:0034774]; ubiquitin ligase complex [GO:0000151]	GO:0000151; GO:0005576; GO:0005634; GO:0005654; GO:0005737; GO:0005794; GO:0005829; GO:0010265; GO:0016020; GO:0016567; GO:0017025; GO:0030154; GO:0031461; GO:0034774; GO:0043086; GO:0045899; GO:0070062; GO:1904813	Q86VP6	CAND1_HUMAN	Cullin-associated NEDD8-dissociated protein 1 (Cullin-associated and neddylation-dissociated protein 1) (TBP-interacting protein of 120 kDa A) (TBP-interacting protein 120A) (p120 CAND1)	CAND1 KIAA0829 TIP120 TIP120A	1230	ENST00000545606 [Q86VP6-1];	55832;	NP_060918.2 [Q86VP6-1];	9606.ENSP00000442318;
hsa:1047	3	1	0	endoplasmic reticulum [GO:0005783]; endoplasmic reticulum membrane [GO:0005789]; integral component of membrane [GO:0016021]; nuclear envelope [GO:0005635]	GO:0005509; GO:0005783; GO:0005789; GO:0006457; GO:0007338; GO:0007339; GO:0016021; GO:0030968; GO:0044183; GO:0051082; GO:0065003	O14967	CLGN_HUMAN	Calmegin	CLGN	610	ENST00000325617 [O14967-1];ENST00000414773 [O14967-1];	1047;	NP_001124147.1 [O14967-1];NP_004353.1 [O14967-1];	9606.ENSP00000326699;
hsa:821	3	1	0	endoplasmic reticulum [GO:0005783]; endoplasmic reticulum lumen [GO:0005788]; endoplasmic reticulum membrane [GO:0005789]; extracellular exosome [GO:0070062]; integral component of lumenal side of endoplasmic reticulum membrane [GO:0071556]; melanosome [GO:0042470]; membrane [GO:0016020]; mitochondria-associated endoplasmic reticulum membrane [GO:0044233]; presynapse [GO:0098793]	GO:0003723; GO:0005509; GO:0005783; GO:0005788; GO:0005789; GO:0005790; GO:0005791; GO:0005840; GO:0006457; GO:0007568; GO:0009306; GO:0016020; GO:0019082; GO:0030246; GO:0030424; GO:0030968; GO:0032839; GO:0032991; GO:0034185; GO:0034975; GO:0035255; GO:0042470; GO:0043025; GO:0043197; GO:0044233; GO:0044322; GO:0048488; GO:0051082; GO:0070062; GO:0071556; GO:0072583; GO:0098978; GO:0099055; GO:…	P27824	CALX_HUMAN	Calnexin (IP90) (Major histocompatibility complex class I antigen-binding protein p88) (p90)	CANX	592	ENST00000247461 [P27824-1];ENST00000452673 [P27824-1];ENST00000502296 [P27824-1];ENST00000504734 [P27824-1];ENST00000506654 [P27824-3];ENST00000509563 [P27824-1];ENST00000513246 [P27824-1];ENST00000638425 [P27824-1];ENST00000638706 [P27824-1];ENST00000639938 [P27824-1];ENST00000680006 [P27824-3];ENST00000680013 [P27824-1];ENST00000680042 [P27824-1];ENST00000680092 [P27824-1];ENST00000680618 [P278…	821;	NP_001019820.1 [P27824-1];NP_001737.1 [P27824-1];XP_011532967.1 [P27824-1];	9606.ENSP00000247461;
hsa:7841	3	1	0	endoplasmic reticulum [GO:0005783]; endoplasmic reticulum membrane [GO:0005789]; extracellular exosome [GO:0070062]; integral component of membrane [GO:0016021]; membrane [GO:0016020]	GO:0004573; GO:0005783; GO:0005789; GO:0006457; GO:0006487; GO:0009311; GO:0015926; GO:0016020; GO:0016021; GO:0019082; GO:0070062	Q13724	MOGS_HUMAN	Mannosyl-oligosaccharide glucosidase (EC 3.2.1.106) (Processing A-glucosidase I)	MOGS GCS1	837	ENST00000448666 [Q13724-1];ENST00000452063 [Q13724-2];	7841;	NP_001139630.1 [Q13724-2];NP_006293.2 [Q13724-1];	9606.ENSP00000233616;
hsa:57617	3	0	0	actin filament [GO:0005884]; AP-3 adaptor complex [GO:0030123]; autophagosome [GO:0005776]; clathrin-coated vesicle [GO:0030136]; CORVET complex [GO:0033263]; early endosome [GO:0005769]; endosome [GO:0005768]; glutamatergic synapse [GO:0098978]; HOPS complex [GO:0030897]; late endosome [GO:0005770]; late endosome membrane [GO:0031902]; lysosomal membrane [GO:0005765]; lysosome [GO:0005764]; pres…	GO:0003779; GO:0005764; GO:0005765; GO:0005768; GO:0005769; GO:0005770; GO:0005776; GO:0005884; GO:0006886; GO:0006904; GO:0006914; GO:0007032; GO:0007033; GO:0007040; GO:0008333; GO:0016567; GO:0019905; GO:0030123; GO:0030136; GO:0030674; GO:0030897; GO:0031902; GO:0033147; GO:0033263; GO:0046718; GO:0046872; GO:0048284; GO:0061630; GO:0098793; GO:0098978; GO:2000300	Q9P253	VPS18_HUMAN	Vacuolar protein sorting-associated protein 18 homolog (hVPS18)	VPS18 KIAA1475	973	ENST00000220509;	57617;	NP_065908.1;	9606.ENSP00000220509;
hsa:56605	3	1	0	endoplasmic reticulum [GO:0005783]; endoplasmic reticulum membrane [GO:0005789]	GO:0003756; GO:0005783; GO:0005789; GO:0006457; GO:0015035; GO:0016491; GO:0016972; GO:0034975; GO:0051082; GO:0071949	Q86YB8	ERO1B_HUMAN	ERO1-like protein beta (ERO1-L-beta) (EC 1.8.4.-) (Endoplasmic reticulum oxidoreductase beta) (Endoplasmic reticulum oxidoreductin-1-like protein B) (Oxidoreductin-1-L-beta)	ERO1B ERO1LB	467	ENST00000354619 [Q86YB8-1];	56605;	NP_063944.3 [Q86YB8-1];	9606.ENSP00000346635;
hsa:29937	3	1	1	endomembrane system [GO:0012505]; endoplasmic reticulum [GO:0005783]; extracellular space [GO:0005615]; membrane [GO:0016020]; mitochondrion [GO:0005739]	GO:0005615; GO:0005739; GO:0005783; GO:0008083; GO:0012505; GO:0016020; GO:0032099; GO:0043410; GO:0046872; GO:1901215	Q9UMX5	NENF_HUMAN	Neudesin (Cell immortalization-related protein 2) (Neuron-derived neurotrophic factor) (Protein GIG47) (Secreted protein of unknown function) (SPUF protein)	NENF CIR2 SPUF	172	ENST00000366988;	29937;	NP_037481.1;	9606.ENSP00000355955;
hsa:124936	3	0	1	endomembrane system [GO:0012505]; extracellular region [GO:0005576]; membrane [GO:0016020]	GO:0005576; GO:0007399; GO:0012505; GO:0016020; GO:0020037; GO:0045666	Q8WUJ1	NEUFC_HUMAN	Neuferricin (Cytochrome b5 domain-containing protein 2)	CYB5D2	264	ENST00000301391 [Q8WUJ1-1];ENST00000575251 [Q8WUJ1-3];ENST00000577075 [Q8WUJ1-3];	124936;	NP_001241684.1 [Q8WUJ1-3];NP_001241685.1 [Q8WUJ1-3];NP_653212.1 [Q8WUJ1-1];XP_011521951.1 [Q8WUJ1-3];XP_016879669.1 [Q8WUJ1-3];XP_016879670.1;XP_016879671.1 [Q8WUJ1-3];	9606.ENSP00000301391;
hsa:8454	3	0	0	cullin-RING ubiquitin ligase complex [GO:0031461]; cytosol [GO:0005829]; nucleoplasm [GO:0005654]; Parkin-FBXW7-Cul1 ubiquitin ligase complex [GO:1990452]; plasma membrane [GO:0005886]; SCF ubiquitin ligase complex [GO:0019005]	GO:0000082; GO:0004842; GO:0005654; GO:0005829; GO:0005886; GO:0006513; GO:0008283; GO:0009887; GO:0016567; GO:0019005; GO:0031146; GO:0031461; GO:0031625; GO:0070936; GO:0097193; GO:1990452	Q13616	CUL1_HUMAN	Cullin-1 (CUL-1)	CUL1	776	ENST00000325222;ENST00000409469;ENST00000602748;ENST00000662716;ENST00000663044;ENST00000665936;	8454;	NP_003583.2;XP_005250117.1;XP_011514931.1;XP_011514932.1;XP_011514933.1;XP_011514934.1;	9606.ENSP00000326804;
hsa:55757	3	1	0	endoplasmic reticulum [GO:0005783]; endoplasmic reticulum-Golgi intermediate compartment [GO:0005793]; endoplasmic reticulum lumen [GO:0005788]; endoplasmic reticulum quality control compartment [GO:0044322]; protein-containing complex [GO:0032991]	GO:0003980; GO:0005783; GO:0005788; GO:0005793; GO:0018279; GO:0032991; GO:0044322; GO:0051082; GO:0071712; GO:1904380	Q9NYU1	UGGG2_HUMAN	UDP-glucose:glycoprotein glucosyltransferase 2 (UGT2) (hUGT2) (EC 2.4.1.-) (UDP--Glc:glycoprotein glucosyltransferase 2) (UDP-glucose ceramide glucosyltransferase-like 1)	UGGT2 UGCGL2 UGT2	1516	ENST00000376714 [Q9NYU1-2];ENST00000376747 [Q9NYU1-1];ENST00000621375 [Q9NYU1-2];	55757;	NP_064506.3 [Q9NYU1-1];	9606.ENSP00000365938;
hsa:1760	3	0	0	cytosol [GO:0005829]; endoplasmic reticulum membrane [GO:0005789]; integral component of mitochondrial outer membrane [GO:0031307]; nuclear membrane [GO:0031965]; nuclear outer membrane [GO:0005640]; plasma membrane [GO:0005886]; sarcoplasmic reticulum membrane [GO:0033017]	GO:0004674; GO:0005524; GO:0005640; GO:0005789; GO:0005829; GO:0005886; GO:0006468; GO:0006874; GO:0006998; GO:0008016; GO:0010657; GO:0010830; GO:0014722; GO:0017020; GO:0018105; GO:0031307; GO:0031965; GO:0033017; GO:0035556; GO:0046872; GO:0106310; GO:0106311	Q09013	DMPK_HUMAN	Myotonin-protein kinase (MT-PK) (EC 2.7.11.1) (DM-kinase) (DMK) (DM1 protein kinase) (DMPK) (Myotonic dystrophy protein kinase)	DMPK DM1PK MDPK	629	ENST00000291270 [Q09013-9];ENST00000343373 [Q09013-16];ENST00000354227 [Q09013-12];ENST00000447742 [Q09013-11];ENST00000458663 [Q09013-15];ENST00000683086 [Q09013-10];	1760;	NP_001075029.1 [Q09013-11];NP_001075031.1 [Q09013-15];NP_001075032.1 [Q09013-1];NP_001275694.1;NP_004400.4 [Q09013-9];	9606.ENSP00000345997;
hsa:2356	3	0	0	cytoplasm [GO:0005737]; cytosol [GO:0005829]; mitochondrial inner membrane [GO:0005743]; mitochondrial matrix [GO:0005759]; mitochondrion [GO:0005739]	GO:0001889; GO:0004326; GO:0005524; GO:0005737; GO:0005739; GO:0005743; GO:0005759; GO:0005829; GO:0006139; GO:0006536; GO:0006730; GO:0006760; GO:0007420; GO:0008283; GO:0009396; GO:0031100; GO:0046655; GO:0046872; GO:0046901	Q05932	FOLC_HUMAN	Folylpolyglutamate synthase, mitochondrial (EC 6.3.2.17) (Folylpoly-gamma-glutamate synthetase) (FPGS) (Tetrahydrofolylpolyglutamate synthase) (Tetrahydrofolate synthase)	FPGS	587	ENST00000373225 [Q05932-3];ENST00000373247 [Q05932-1];ENST00000393706 [Q05932-4];	2356;	NP_001018088.1 [Q05932-3];NP_001275732.1 [Q05932-4];NP_004948.4 [Q05932-1];	9606.ENSP00000362344;
hsa:9700	3	0	0	centrosome [GO:0005813]; cytoplasm [GO:0005737]; cytosol [GO:0005829]; mitotic spindle [GO:0072686]; nucleus [GO:0005634]	GO:0000070; GO:0000212; GO:0000281; GO:0003824; GO:0004197; GO:0005634; GO:0005737; GO:0005813; GO:0005829; GO:0006915; GO:0008234; GO:0040001; GO:0045143; GO:0045842; GO:0045875; GO:0051307; GO:0072686	Q14674	ESPL1_HUMAN	Separin (EC 3.4.22.49) (Caspase-like protein ESPL1) (Extra spindle poles-like 1 protein) (Separase)	ESPL1 ESP1 KIAA0165	2120	ENST00000257934 [Q14674-1];	9700;	NP_036423.4 [Q14674-1];XP_006719768.1 [Q14674-1];XP_011537326.1 [Q14674-1];XP_016875742.1 [Q14674-2];	9606.ENSP00000257934;
hsa:7327	3	1	0	cytosol [GO:0005829]; endoplasmic reticulum [GO:0005783]; lipid droplet [GO:0005811]	GO:0000209; GO:0004842; GO:0005524; GO:0005783; GO:0005811; GO:0005829; GO:0006511; GO:0030433; GO:0035458; GO:0042802; GO:0044257; GO:0061631; GO:0070936; GO:1904153	P60604	UB2G2_HUMAN	Ubiquitin-conjugating enzyme E2 G2 (EC 2.3.2.23) (E2 ubiquitin-conjugating enzyme G2) (Ubiquitin carrier protein G2) (Ubiquitin-protein ligase G2)	UBE2G2 UBC7	165	ENST00000330942 [P60604-2];ENST00000345496 [P60604-1];	7327;	NP_001189418.1;NP_003334.2 [P60604-1];NP_872630.1 [P60604-2];XP_016883958.1;	9606.ENSP00000338348;
hsa:129642	3	0	0	endoplasmic reticulum membrane [GO:0005789]; integral component of membrane [GO:0016021]; membrane [GO:0016020]	GO:0003841; GO:0005789; GO:0008654; GO:0016020; GO:0016021; GO:0016746; GO:0030258; GO:0032330; GO:0036150; GO:0036151; GO:0036152; GO:0047144; GO:0047184; GO:0106262; GO:0106263	Q6ZWT7	MBOA2_HUMAN	Lysophospholipid acyltransferase 2 (LPLAT 2) (EC 2.3.1.-) (1-acylglycerophosphate O-acyltransferase MBOAT2) (EC 2.3.1.51) (1-acylglycerophosphocholine O-acyltransferase MBOAT2) (EC 2.3.1.23) (1-acylglycerophosphoethanolamine MBOAT2 O-acyltransferase) (EC 2.3.1.n7) (Lysophosphatidic acid acyltransferase) (LPAAT) (Lyso-PA acyltransferase) (Lysophosphatidylcholine acyltransferase) (LPCAT) (Lyso-PC a…	MBOAT2 LPCAT4 OACT2	520	ENST00000305997;	129642;	NP_001308194.1;NP_001308195.1;NP_001308196.1;NP_620154.2;	9606.ENSP00000302177;
hsa:8893	3	0	0	cytoplasm [GO:0005737]; cytosol [GO:0005829]; eukaryotic translation initiation factor 2B complex [GO:0005851]; nucleus [GO:0005634]	GO:0001541; GO:0003743; GO:0005085; GO:0005634; GO:0005737; GO:0005829; GO:0005851; GO:0006413; GO:0007568; GO:0009408; GO:0009749; GO:0010226; GO:0014002; GO:0014003; GO:0021766; GO:0031369; GO:0034976; GO:0042552; GO:0043065; GO:0043434; GO:0045948; GO:0048708; GO:0050852	Q13144	EI2BE_HUMAN	Translation initiation factor eIF-2B subunit epsilon (eIF-2B GDP-GTP exchange factor subunit epsilon)	EIF2B5 EIF2BE	721	ENST00000648915;	8893;	NP_003898.2;	9606.ENSP00000273783;
hsa:6184	3	1	0	cytosol [GO:0005829]; endoplasmic reticulum [GO:0005783]; endoplasmic reticulum membrane [GO:0005789]; integral component of membrane [GO:0016021]; melanosome [GO:0042470]; membrane [GO:0016020]; oligosaccharyltransferase complex [GO:0008250]; rough endoplasmic reticulum [GO:0005791]	GO:0003723; GO:0005783; GO:0005789; GO:0005791; GO:0005829; GO:0006464; GO:0006487; GO:0008250; GO:0016020; GO:0016021; GO:0018279; GO:0042470	P04843	RPN1_HUMAN	Dolichyl-diphosphooligosaccharide--protein glycosyltransferase subunit 1 (Dolichyl-diphosphooligosaccharide--protein glycosyltransferase 67 kDa subunit) (Ribophorin I) (RPN-I) (Ribophorin-1)	RPN1	607	ENST00000296255;	6184;	NP_002941.1;	9606.ENSP00000296255;
hsa:4864	3	1	1	endoplasmic reticulum [GO:0005783]; extracellular exosome [GO:0070062]; extracellular region [GO:0005576]; Golgi apparatus [GO:0005794]; integral component of lysosomal membrane [GO:1905103]; integral component of membrane [GO:0016021]; integral component of plasma membrane [GO:0005887]; late endosome membrane [GO:0031902]; lysosomal membrane [GO:0005765]; lysosome [GO:0005764]; membrane [GO:0016…	GO:0001618; GO:0004888; GO:0005576; GO:0005635; GO:0005764; GO:0005765; GO:0005783; GO:0005794; GO:0005887; GO:0006486; GO:0006897; GO:0006914; GO:0007041; GO:0007628; GO:0008203; GO:0008206; GO:0010467; GO:0015248; GO:0015485; GO:0016020; GO:0016021; GO:0016242; GO:0030301; GO:0031579; GO:0031902; GO:0032367; GO:0033344; GO:0038023; GO:0042493; GO:0042632; GO:0045121; GO:0046686; GO:0046718; GO:…	O15118	NPC1_HUMAN	NPC intracellular cholesterol transporter 1 (Niemann-Pick C1 protein)	NPC1	1278	ENST00000269228 [O15118-1];	4864;	NP_000262.2 [O15118-1];	9606.ENSP00000269228;
hsa:29929	3	0	0	endoplasmic reticulum membrane [GO:0005789]; integral component of membrane [GO:0016021]; membrane [GO:0016020]	GO:0004583; GO:0005789; GO:0006487; GO:0006488; GO:0006490; GO:0016020; GO:0016021; GO:0042281; GO:0046527	Q9Y672	ALG6_HUMAN	Dolichyl pyrophosphate Man9GlcNAc2 alpha-1,3-glucosyltransferase (EC 2.4.1.267) (Asparagine-linked glycosylation protein 6 homolog) (Dol-P-Glc:Man(9)GlcNAc(2)-PP-Dol alpha-1,3-glucosyltransferase) (Dolichyl-P-Glc:Man9GlcNAc2-PP-dolichyl glucosyltransferase)	ALG6 My046	507	ENST00000263440;	29929;	NP_037471.2;	9606.ENSP00000360149;
hsa:80267	3	0	0	endoplasmic reticulum lumen [GO:0005788]; endoplasmic reticulum quality control compartment [GO:0044322]; membrane [GO:0016020]	GO:0004571; GO:0005509; GO:0005788; GO:0005975; GO:0006486; GO:0006986; GO:0016020; GO:0044322; GO:1904380; GO:1904382	Q9BZQ6	EDEM3_HUMAN	ER degradation-enhancing alpha-mannosidase-like protein 3 (EC 3.2.1.113) (Alpha-1,2-mannosidase EDEM3)	EDEM3 C1orf22	932	ENST00000318130 [Q9BZQ6-1];ENST00000367512 [Q9BZQ6-2];	80267;	NP_001306889.1;NP_079467.3 [Q9BZQ6-1];	9606.ENSP00000318147;
hsa:27248	3	0	0	endoplasmic reticulum lumen [GO:0005788]; endoplasmic reticulum quality control compartment [GO:0044322]	GO:0005788; GO:0030433; GO:0036503; GO:0044322; GO:0051082; GO:1904153	Q96DZ1	ERLEC_HUMAN	Endoplasmic reticulum lectin 1 (ER lectin) (Erlectin) (XTP3-transactivated gene B protein)	ERLEC1 C2orf30 XTP3TPB UNQ1878/PRO4321	483	ENST00000185150 [Q96DZ1-1];ENST00000378239 [Q96DZ1-2];ENST00000405123 [Q96DZ1-3];	27248;	NP_001120869.1 [Q96DZ1-3];NP_001120870.1 [Q96DZ1-2];NP_056516.2 [Q96DZ1-1];	9606.ENSP00000185150;
hsa:10956	3	1	0	endoplasmic reticulum [GO:0005783]; endoplasmic reticulum lumen [GO:0005788]; endoplasmic reticulum membrane [GO:0005789]; endoplasmic reticulum quality control compartment [GO:0044322]; Hrd1p ubiquitin ligase complex [GO:0000836]	GO:0000836; GO:0002020; GO:0005783; GO:0005788; GO:0005789; GO:0006511; GO:0006605; GO:0006621; GO:0016567; GO:0030246; GO:0030433; GO:0030970; GO:0034976; GO:1904153	Q13438	OS9_HUMAN	Protein OS-9 (Amplified in osteosarcoma 9)	OS9	667	ENST00000257966 [Q13438-7];ENST00000315970 [Q13438-1];ENST00000389142 [Q13438-3];ENST00000389146 [Q13438-4];ENST00000435406 [Q13438-6];ENST00000439210 [Q13438-8];ENST00000551035 [Q13438-5];ENST00000552285 [Q13438-2];	10956;	NP_001017956.1 [Q13438-2];NP_001017957.1 [Q13438-3];NP_001017958.1 [Q13438-4];NP_001248349.1 [Q13438-7];NP_001248350.1 [Q13438-5];NP_001248351.1 [Q13438-6];NP_001248352.1 [Q13438-8];NP_006803.1 [Q13438-1];	9606.ENSP00000318165;
hsa:55768	3	0	0	cytoplasm [GO:0005737]; cytosol [GO:0005829]; nucleus [GO:0005634]	GO:0000224; GO:0005634; GO:0005737; GO:0005829; GO:0006457; GO:0006515; GO:0006516; GO:0006517; GO:0046872; GO:0071712	Q96IV0	NGLY1_HUMAN	Peptide-N(4)-(N-acetyl-beta-glucosaminyl)asparagine amidase (PNGase) (hPNGase) (EC 3.5.1.52) (N-glycanase 1) (Peptide:N-glycanase)	NGLY1 PNG1	654	ENST00000280700 [Q96IV0-1];ENST00000396649 [Q96IV0-3];ENST00000417874 [Q96IV0-5];ENST00000428257 [Q96IV0-2];	55768;	NP_001138765.1 [Q96IV0-2];NP_001138766.1 [Q96IV0-5];NP_001138767.1 [Q96IV0-3];NP_060767.2 [Q96IV0-1];	9606.ENSP00000280700;
hsa:131474	3	0	0	mitochondrial intermembrane space [GO:0005758]; mitochondrion [GO:0005739]	GO:0005739; GO:0005758; GO:0015035; GO:0018171; GO:0022417; GO:0033108; GO:0045041; GO:0051084	Q8N4Q1	MIA40_HUMAN	Mitochondrial intermembrane space import and assembly protein 40 (Coiled-coil-helix-coiled-coil-helix domain-containing protein 4)	CHCHD4 MIA40	142	ENST00000295767 [Q8N4Q1-2];ENST00000396914 [Q8N4Q1-1];	131474;	NP_001091972.1 [Q8N4Q1-1];NP_653237.1 [Q8N4Q1-2];	9606.ENSP00000295767;
hsa:56474	3	0	0	cytoophidium [GO:0097268]; cytoplasm [GO:0005737]; cytosol [GO:0005829]	GO:0003883; GO:0005524; GO:0005737; GO:0005829; GO:0006220; GO:0006241; GO:0006541; GO:0019856; GO:0042802; GO:0044210; GO:0097268	Q9NRF8	PYRG2_HUMAN	CTP synthase 2 (EC 6.3.4.2) (CTP synthetase 2) (UTP--ammonia ligase 2)	CTPS2	586	ENST00000359276;ENST00000380241;ENST00000443824;	56474;	NP_001137474.1;NP_062831.3;NP_787055.1;XP_005274619.1;XP_006724566.1;	9606.ENSP00000401264;
hsa:1503	3	0	0	cytoophidium [GO:0097268]; cytoplasm [GO:0005737]; cytosol [GO:0005829]; membrane [GO:0016020]	GO:0003883; GO:0005524; GO:0005737; GO:0005829; GO:0006139; GO:0006241; GO:0006541; GO:0016020; GO:0019856; GO:0042098; GO:0042100; GO:0042493; GO:0042802; GO:0044210; GO:0097268	P17812	PYRG1_HUMAN	CTP synthase 1 (EC 6.3.4.2) (CTP synthetase 1) (UTP--ammonia ligase 1)	CTPS1 CTPS	591	ENST00000372616 [P17812-1];ENST00000649124 [P17812-1];ENST00000650070 [P17812-1];	1503;	NP_001288166.1;NP_001896.2 [P17812-1];	9606.ENSP00000361704;
hsa:27158	3	0	0	cytoplasm [GO:0005737]; cytosol [GO:0005829]; intermediate filament cytoskeleton [GO:0045111]; nucleoplasm [GO:0005654]; perinuclear region of cytoplasm [GO:0048471]	GO:0003958; GO:0005654; GO:0005737; GO:0005829; GO:0008219; GO:0008753; GO:0009055; GO:0010181; GO:0016226; GO:0016491; GO:0016709; GO:0022900; GO:0036245; GO:0045111; GO:0048471; GO:0050660; GO:0050661; GO:0070402; GO:0071949	Q9UHB4	NDOR1_HUMAN	NADPH-dependent diflavin oxidoreductase 1 (EC 1.18.1.-) (NADPH-dependent FMN and FAD-containing oxidoreductase) (Novel reductase 1)	NDOR1 NR1	597	ENST00000371521 [Q9UHB4-2];ENST00000427047 [Q9UHB4-3];ENST00000458322 [Q9UHB4-4];ENST00000684003 [Q9UHB4-1];	27158;	NP_001137498.1 [Q9UHB4-2];NP_001137499.1 [Q9UHB4-3];NP_001137500.1 [Q9UHB4-4];NP_055249.1 [Q9UHB4-1];	9606.ENSP00000360576;
hsa:5191	3	0	0	cytosol [GO:0005829]; peroxisomal matrix [GO:0005782]; peroxisomal membrane [GO:0005778]; peroxisome [GO:0005777]	GO:0005053; GO:0005777; GO:0005778; GO:0005782; GO:0005829; GO:0007031; GO:0008611; GO:0016558; GO:0019899; GO:0042803	O00628	PEX7_HUMAN	Peroxisomal targeting signal 2 receptor (PTS2 receptor) (Peroxin-7)	PEX7 PTS2R	323	ENST00000318471 [O00628-1];ENST00000541292 [O00628-2];	5191;	NP_000279.1 [O00628-1];	9606.ENSP00000315680;
hsa:161823	3	0	0	cytosol [GO:0005829]	GO:0004000; GO:0005829; GO:0006154; GO:0009117; GO:0046103; GO:0046872; GO:0062154	Q6DHV7	ADAL_HUMAN	Adenosine deaminase-like protein (EC 3.5.4.-) (Adenosine deaminase-like protein isoform 1) (N6-mAMP deaminase) (HsMAPDA) (N6-methyl-AMP aminohydrolase)	ADAL ADAL1	355	ENST00000389651 [Q6DHV7-2];ENST00000422466 [Q6DHV7-3];ENST00000428046 [Q6DHV7-3];ENST00000562188 [Q6DHV7-1];ENST00000610420 [Q6DHV7-2];	161823;	NP_001012987.1 [Q6DHV7-2];NP_001152752.1 [Q6DHV7-3];NP_001311293.1 [Q6DHV7-2];NP_001311294.1 [Q6DHV7-2];NP_001311295.1 [Q6DHV7-1];NP_001311297.1 [Q6DHV7-2];XP_011519593.1 [Q6DHV7-1];XP_016877453.1 [Q6DHV7-1];XP_016877454.1 [Q6DHV7-1];XP_016877455.1 [Q6DHV7-1];	9606.ENSP00000398744;
hsa:8678	3	1	0	autophagosome [GO:0005776]; cytosol [GO:0005829]; dendrite [GO:0030425]; endoplasmic reticulum [GO:0005783]; endoplasmic reticulum membrane [GO:0005789]; endosome [GO:0005768]; endosome membrane [GO:0010008]; extrinsic component of membrane [GO:0019898]; mitochondrial membrane [GO:0031966]; nucleus [GO:0005634]; phagocytic vesicle [GO:0045335]; phagophore assembly site [GO:0000407]; phosphatidyli…	GO:0000045; GO:0000407; GO:0000422; GO:0000423; GO:0001666; GO:0005634; GO:0005768; GO:0005776; GO:0005783; GO:0005789; GO:0005802; GO:0005829; GO:0006914; GO:0006915; GO:0006968; GO:0006995; GO:0007040; GO:0007080; GO:0007568; GO:0008285; GO:0010008; GO:0010040; GO:0010288; GO:0010613; GO:0014068; GO:0016236; GO:0019898; GO:0019901; GO:0030425; GO:0031625; GO:0031966; GO:0032465; GO:0032801; GO:…	Q14457	BECN1_HUMAN	Beclin-1 (Coiled-coil myosin-like BCL2-interacting protein) (Protein GT197) [Cleaved into: Beclin-1-C 35 kDa; Beclin-1-C 37 kDa]	BECN1 GT197	450	ENST00000361523;ENST00000590099;	8678;	NP_001300927.1;NP_001300928.1;NP_001300929.1;NP_003757.1;	9606.ENSP00000355231;
hsa:6400	3	1	0	Derlin-1 retrotranslocation complex [GO:0036513]; endoplasmic reticulum [GO:0005783]; endoplasmic reticulum membrane [GO:0005789]; endoplasmic reticulum quality control compartment [GO:0044322]; Hrd1p ubiquitin ligase complex [GO:0000836]; Hrd1p ubiquitin ligase ERAD-L complex [GO:0000839]; integral component of membrane [GO:0016021]	GO:0000836; GO:0000839; GO:0005783; GO:0005789; GO:0006641; GO:0007219; GO:0009306; GO:0016021; GO:0016567; GO:0030433; GO:0030970; GO:0036503; GO:0036513; GO:0050821	Q9UBV2	SE1L1_HUMAN	Protein sel-1 homolog 1 (Suppressor of lin-12-like protein 1) (Sel-1L)	SEL1L TSA305 UNQ128/PRO1063	794	ENST00000336735 [Q9UBV2-1];ENST00000555824 [Q9UBV2-2];	6400;	NP_001231913.1 [Q9UBV2-2];NP_005056.3 [Q9UBV2-1];	9606.ENSP00000337053;
hsa:8533	3	0	0	COP9 signalosome [GO:0008180]; cytoplasm [GO:0005737]; cytosol [GO:0005829]; nucleoplasm [GO:0005654]	GO:0000338; GO:0001701; GO:0005654; GO:0005737; GO:0005829; GO:0006511; GO:0007165; GO:0008180; GO:0009416	Q9UNS2	CSN3_HUMAN	COP9 signalosome complex subunit 3 (SGN3) (Signalosome subunit 3) (JAB1-containing signalosome subunit 3)	COPS3 CSN3	423	ENST00000268717 [Q9UNS2-1];ENST00000539941 [Q9UNS2-2];	8533;	NP_001186054.1 [Q9UNS2-2];NP_001303283.1;NP_001303284.1;NP_001303285.1;NP_001303286.1;NP_001303287.1;NP_003644.2 [Q9UNS2-1];XP_005256894.1 [Q9UNS2-2];	9606.ENSP00000268717;
hsa:64708	3	0	0	COP9 signalosome [GO:0008180]; cytosol [GO:0005829]; nucleoplasm [GO:0005654]	GO:0000338; GO:0005654; GO:0005829; GO:0008180; GO:0010387	Q9H9Q2	CSN7B_HUMAN	COP9 signalosome complex subunit 7b (SGN7b) (Signalosome subunit 7b) (JAB1-containing signalosome subunit 7b)	COPS7B CSN7B	264	ENST00000350033 [Q9H9Q2-1];ENST00000373608 [Q9H9Q2-3];ENST00000409091 [Q9H9Q2-2];ENST00000410024 [Q9H9Q2-1];ENST00000620578 [Q9H9Q2-2];	64708;	NP_001269879.1 [Q9H9Q2-3];NP_001269881.1 [Q9H9Q2-2];NP_073567.1 [Q9H9Q2-1];XP_016860205.1;XP_016860206.1 [Q9H9Q2-2];	9606.ENSP00000362710;
hsa:51138	3	0	0	cell junction [GO:0030054]; COP9 signalosome [GO:0008180]; cytosol [GO:0005829]; nuclear speck [GO:0016607]; nucleoplasm [GO:0005654]; nucleus [GO:0005634]; synaptic vesicle [GO:0008021]	GO:0000338; GO:0005634; GO:0005654; GO:0005829; GO:0008021; GO:0008180; GO:0016607; GO:0019784; GO:0030054	Q9BT78	CSN4_HUMAN	COP9 signalosome complex subunit 4 (SGN4) (Signalosome subunit 4) (JAB1-containing signalosome subunit 4)	COPS4 CSN4	406	ENST00000264389 [Q9BT78-1];ENST00000509093 [Q9BT78-2];	51138;	NP_001244935.1 [Q9BT78-2];NP_001317656.1;NP_057213.2 [Q9BT78-1];	9606.ENSP00000264389;
hsa:2873	3	0	0	COP9 signalosome [GO:0008180]; cytosol [GO:0005829]; nucleoplasm [GO:0005654]	GO:0000188; GO:0000338; GO:0005095; GO:0005654; GO:0005829; GO:0007254; GO:0008180	Q13098	CSN1_HUMAN	COP9 signalosome complex subunit 1 (SGN1) (Signalosome subunit 1) (G protein pathway suppressor 1) (GPS-1) (JAB1-containing signalosome subunit 1) (Protein MFH)	GPS1 COPS1 CSN1	491	ENST00000306823 [Q13098-4];ENST00000392358 [Q13098-7];ENST00000578552 [Q13098-5];	2873;	NP_001308021.1 [Q13098-5];NP_004118.3 [Q13098-4];NP_997657.1 [Q13098-7];XP_016880023.1;	9606.ENSP00000376167;
hsa:51449	3	0	0	extracellular exosome [GO:0070062]; lysosome [GO:0005764]; plasma membrane [GO:0005886]; very-low-density lipoprotein particle [GO:0034361]	GO:0001735; GO:0005764; GO:0005886; GO:0030327; GO:0030328; GO:0034361; GO:0070062; GO:1902476	Q9UHG3	PCYOX_HUMAN	Prenylcysteine oxidase 1 (EC 1.8.3.5) (Prenylcysteine lyase)	PCYOX1 KIAA0908 PCL1 UNQ597/PRO1183	505	ENST00000433351 [Q9UHG3-1];	51449;	NP_057381.3 [Q9UHG3-1];	9606.ENSP00000387654;
hsa:5303	3	0	0	chromosome [GO:0005694]; cytoplasm [GO:0005737]; mitochondrial matrix [GO:0005759]; nucleolus [GO:0005730]; nucleoplasm [GO:0005654]; nucleus [GO:0005634]; preribosome [GO:0030684]; spindle [GO:0005819]	GO:0003677; GO:0003681; GO:0003690; GO:0003723; GO:0003755; GO:0005634; GO:0005654; GO:0005694; GO:0005730; GO:0005737; GO:0005759; GO:0005819; GO:0006364; GO:0030684	Q9Y237	PIN4_HUMAN	Peptidyl-prolyl cis-trans isomerase NIMA-interacting 4 (EC 5.2.1.8) (Parvulin-14) (Par14) (hPar14) (Parvulin-17) (Par17) (hPar17) (Peptidyl-prolyl cis-trans isomerase Pin4) (PPIase Pin4) (Peptidyl-prolyl cis/trans isomerase EPVH) (hEPVH) (Rotamase Pin4)	PIN4	131	ENST00000373669 [Q9Y237-1];ENST00000423432 [Q9Y237-3];ENST00000664196 [Q9Y237-2];	5303;	NP_001164218.1 [Q9Y237-3];NP_006214.2 [Q9Y237-1];	9606.ENSP00000362773;
hsa:25801	3	0	1	azurophil granule lumen [GO:0035578]; cytoplasm [GO:0005737]; cytosol [GO:0005829]; extracellular exosome [GO:0070062]; extracellular region [GO:0005576]; plasma membrane [GO:0005886]	GO:0005509; GO:0005576; GO:0005737; GO:0005829; GO:0005886; GO:0035578; GO:0042803; GO:0046982; GO:0061025; GO:0070062	P28676	GRAN_HUMAN	Grancalcin	GCA GCL	217	ENST00000437150;	25801;	NP_036330.1;	9606.ENSP00000394842;
hsa:221656	3	0	0	nucleoplasm [GO:0005654]; nucleosome [GO:0000786]; nucleus [GO:0005634]	GO:0000122; GO:0000786; GO:0003682; GO:0005634; GO:0005654; GO:0006349; GO:0008270; GO:0016491; GO:0032452; GO:0034648; GO:0034649; GO:0034720; GO:0042393; GO:0043046; GO:0044030; GO:0045944; GO:0050660; GO:0071949	Q8NB78	KDM1B_HUMAN	Lysine-specific histone demethylase 1B (EC 1.14.99.66) (Flavin-containing amine oxidase domain-containing protein 1) (Lysine-specific histone demethylase 2)	KDM1B AOF1 C6orf193 LSD2	822	ENST00000297792 [Q8NB78-2];ENST00000650836 [Q8NB78-1];	221656;	NP_694587.3 [Q8NB78-2];XP_005248983.1;	9606.ENSP00000297792;
hsa:2286	3	1	0	endoplasmic reticulum [GO:0005783]; endoplasmic reticulum membrane [GO:0005789]	GO:0003755; GO:0005528; GO:0005783; GO:0005789; GO:0061077	P26885	FKBP2_HUMAN	Peptidyl-prolyl cis-trans isomerase FKBP2 (PPIase FKBP2) (EC 5.2.1.8) (13 kDa FK506-binding protein) (13 kDa FKBP) (FKBP-13) (FK506-binding protein 2) (FKBP-2) (Immunophilin FKBP13) (Rotamase)	FKBP2 FKBP13	142	ENST00000309366;ENST00000449942;	2286;	NP_001128680.1;NP_004461.2;NP_476433.1;XP_005273905.1;	9606.ENSP00000378046;
hsa:10130	3	1	1	cytosol [GO:0005829]; endoplasmic reticulum [GO:0005783]; endoplasmic reticulum chaperone complex [GO:0034663]; endoplasmic reticulum-Golgi intermediate compartment [GO:0005793]; endoplasmic reticulum lumen [GO:0005788]; endoplasmic reticulum membrane [GO:0005789]; extracellular exosome [GO:0070062]; extracellular space [GO:0005615]; melanosome [GO:0042470]; plasma membrane [GO:0005886]	GO:0003756; GO:0005615; GO:0005783; GO:0005788; GO:0005789; GO:0005793; GO:0005829; GO:0005886; GO:0006457; GO:0015035; GO:0034663; GO:0042470; GO:0070062	Q15084	PDIA6_HUMAN	Protein disulfide-isomerase A6 (EC 5.3.4.1) (Endoplasmic reticulum protein 5) (ER protein 5) (ERp5) (Protein disulfide isomerase P5) (Thioredoxin domain-containing protein 7)	PDIA6 ERP5 P5 TXNDC7	440	ENST00000272227 [Q15084-1];ENST00000381611 [Q15084-4];ENST00000404371 [Q15084-2];ENST00000404824 [Q15084-5];ENST00000540494 [Q15084-3];ENST00000617249 [Q15084-2];	10130;	NP_001269633.1 [Q15084-2];NP_001269634.1 [Q15084-5];NP_001269635.1 [Q15084-4];NP_001269636.1 [Q15084-3];NP_005733.1 [Q15084-1];	9606.ENSP00000385385;
hsa:9601	3	1	1	cell surface [GO:0009986]; endoplasmic reticulum [GO:0005783]; endoplasmic reticulum lumen [GO:0005788]; extracellular space [GO:0005615]; melanosome [GO:0042470]	GO:0003723; GO:0003756; GO:0005615; GO:0005783; GO:0005788; GO:0006457; GO:0009306; GO:0009986; GO:0015035; GO:0034976; GO:0042470; GO:0061077	P13667	PDIA4_HUMAN	Protein disulfide-isomerase A4 (EC 5.3.4.1) (Endoplasmic reticulum resident protein 70) (ER protein 70) (ERp70) (Endoplasmic reticulum resident protein 72) (ER protein 72) (ERp-72) (ERp72)	PDIA4 ERP70 ERP72	645	ENST00000652332;	9601;	NP_004902.1;	9606.ENSP00000286091;
hsa:9694	3	1	0	cytoplasm [GO:0005737]; EMC complex [GO:0072546]; endoplasmic reticulum [GO:0005783]; endoplasmic reticulum membrane [GO:0005789]; extrinsic component of endoplasmic reticulum membrane [GO:0042406]	GO:0005737; GO:0005783; GO:0005789; GO:0042406; GO:0045050; GO:0071816; GO:0072546	Q15006	EMC2_HUMAN	ER membrane protein complex subunit 2 (Tetratricopeptide repeat protein 35) (TPR repeat protein 35)	EMC2 KIAA0103 TTC35	297	ENST00000220853;	9694;	NP_055488.1;	9606.ENSP00000220853;
hsa:10525	3	1	1	endocytic vesicle lumen [GO:0071682]; endoplasmic reticulum [GO:0005783]; endoplasmic reticulum chaperone complex [GO:0034663]; endoplasmic reticulum lumen [GO:0005788]; extracellular exosome [GO:0070062]; extracellular region [GO:0005576]; focal adhesion [GO:0005925]; membrane [GO:0016020]; smooth endoplasmic reticulum [GO:0005790]	GO:0002931; GO:0005524; GO:0005576; GO:0005783; GO:0005788; GO:0005790; GO:0005925; GO:0006888; GO:0016020; GO:0034663; GO:0034976; GO:0051082; GO:0051087; GO:0070062; GO:0071456; GO:0071682; GO:1903298; GO:1903382	Q9Y4L1	HYOU1_HUMAN	Hypoxia up-regulated protein 1 (150 kDa oxygen-regulated protein) (ORP-150) (170 kDa glucose-regulated protein) (GRP-170)	HYOU1 GRP170 ORP150	999	ENST00000617285 [Q9Y4L1-1];ENST00000630669 [Q9Y4L1-1];	10525;	NP_001124463.1 [Q9Y4L1-1];NP_006380.1 [Q9Y4L1-1];XP_016872585.1 [Q9Y4L1-1];XP_016872586.1 [Q9Y4L1-1];	9606.ENSP00000480150;
hsa:91319	3	0	0	Hrd1p ubiquitin ligase ERAD-L complex [GO:0000839]; integral component of endoplasmic reticulum membrane [GO:0030176]	GO:0000839; GO:0005047; GO:0018279; GO:0030176; GO:0030433; GO:0030968; GO:0044877; GO:0051787; GO:1904153; GO:1990381	Q96Q80	DERL3_HUMAN	Derlin-3 (Degradation in endoplasmic reticulum protein 3) (DERtrin-3) (Der1-like protein 3)	DERL3 C22orf14 DER3 LLN2	235	ENST00000318109 [Q96Q80-1];ENST00000406855 [Q96Q80-2];ENST00000476077 [Q96Q80-5];ENST00000620697 [Q96Q80-2];ENST00000628868 [Q96Q80-5];ENST00000631305 [Q96Q80-1];	91319;	NP_001002862.1 [Q96Q80-1];NP_001129223.1 [Q96Q80-2];NP_940842.2 [Q96Q80-5];XP_011528808.1;	9606.ENSP00000384744;
hsa:51009	3	1	0	early endosome [GO:0005769]; endoplasmic reticulum [GO:0005783]; endoplasmic reticulum membrane [GO:0005789]; endoplasmic reticulum quality control compartment [GO:0044322]; Hrd1p ubiquitin ligase ERAD-L complex [GO:0000839]; integral component of endoplasmic reticulum membrane [GO:0030176]; late endosome [GO:0005770]; membrane [GO:0016020]	GO:0000839; GO:0001967; GO:0005047; GO:0005769; GO:0005770; GO:0005783; GO:0005789; GO:0008284; GO:0016020; GO:0030176; GO:0030307; GO:0030433; GO:0030968; GO:0030970; GO:0044877; GO:0051787; GO:1904153; GO:1990381	Q9GZP9	DERL2_HUMAN	Derlin-2 (Degradation in endoplasmic reticulum protein 2) (DERtrin-2) (Der1-like protein 2) (F-LAN-1) (F-LANa)	DERL2 DER2 FLANA CGI-101 SBBI53	239	ENST00000158771;	51009;	NP_001291708.1;NP_057125.2;	9606.ENSP00000158771;

## Sheet: Supplementary Table 2
Supplementary Table 2. GO enrichment terms of the phylogenetic profiling to the Class1 in ORF8-binding proteins and their interactrs.
GO term	ONTOLOGY	ID	Description	GeneRatio	BgRatio	pvalue	p.adjust	qvalue	geneID	Count
GO:0097396	BP	GO:0097396	response to interleukin-17	8/148	11/29216	5.8328e-17	4.40571e-14	3.96426e-14	IL17A/IL17C/IL17F/IL17RB/IL17RC/IL25/IL17RE/IL17RA	8
GO:0097398	BP	GO:0097398	cellular response to interleukin-17	8/148	11/29216	5.8328e-17	4.40571e-14	3.96426e-14	IL17A/IL17C/IL17F/IL17RB/IL17RC/IL25/IL17RE/IL17RA	8
GO:0097400	BP	GO:0097400	interleukin-17-mediated signaling pathway	8/148	11/29216	5.8328e-17	4.40571e-14	3.96426e-14	IL17A/IL17C/IL17F/IL17RB/IL17RC/IL25/IL17RE/IL17RA	8
GO:0030199	BP	GO:0030199	collagen fibril organization	9/148	97/29216	1.68154e-09	9.5259e-07	8.57141e-07	ADAMTS2/ADAMTS3/LOX/SERPINH1/COL12A1/COL11A1/COL1A1/COL3A1/COL5A2	9
GO:0051604	BP	GO:0051604	protein maturation	14/148	492/29216	2.30925e-07	0.000104655	9.41688e-05	ADAMTS2/ADAMTS3/CES1/CST7/F7/SERPINH1/GCSH/H2BC1/CAST/CGA/SERPINE2/SERPINE1/PLAT/CISD3	14
GO:1900017	BP	GO:1900017	positive regulation of cytokine production involved in inflammatory response	5/148	29/29216	3.35579e-07	0.000126737	0.000114038	TICAM1/IL17A/IL17F/IL17RC/IL17RA	5
GO:0035987	BP	GO:0035987	endodermal cell differentiation	7/148	92/29216	4.53716e-07	0.000146874	0.000132158	ITGA4/VTN/COL12A1/COL11A1/COL5A2/FN1/COL6A1	7
GO:0007492	BP	GO:0007492	endoderm development	8/148	143/29216	7.15553e-07	0.000201809	0.000181588	ITGA4/TGFB1/VTN/COL12A1/COL11A1/COL5A2/FN1/COL6A1	8
GO:0001706	BP	GO:0001706	endoderm formation	7/148	100/29216	8.01536e-07	0.000201809	0.000181588	ITGA4/VTN/COL12A1/COL11A1/COL5A2/FN1/COL6A1	7
GO:0002534	BP	GO:0002534	cytokine production involved in inflammatory response	6/148	69/29216	1.40669e-06	0.000318755	0.000286816	CD96/TICAM1/IL17A/IL17F/IL17RC/IL17RA	6
GO:0002532	BP	GO:0002532	production of molecular mediator involved in inflammatory response	7/148	115/29216	2.05942e-06	0.00042424	0.000381732	CD96/TICAM1/IL17A/IL17F/IL17RC/SERPINE1/IL17RA	7
GO:0016485	BP	GO:0016485	protein processing	11/148	381/29216	4.16834e-06	0.000787122	0.000708253	ADAMTS2/ADAMTS3/CES1/CST7/F7/H2BC1/CAST/CGA/SERPINE2/SERPINE1/PLAT	11
GO:1900015	BP	GO:1900015	regulation of cytokine production involved in inflammatory response	5/148	64/29216	1.86831e-05	0.0032566	0.00293029	TICAM1/IL17A/IL17F/IL17RC/IL17RA	5
GO:0006689	BP	GO:0006689	ganglioside catabolic process	3/148	12/29216	2.71002e-05	0.00438636	0.00394685	NEU3/NEU4/NEU1	3
GO:0032634	BP	GO:0032634	interleukin-5 production	4/148	36/29216	3.28293e-05	0.00467854	0.00420975	IL5RA/IL17RB/IL25/IL17RA	4
GO:0032627	BP	GO:0032627	interleukin-23 production	3/148	13/29216	3.50993e-05	0.00467854	0.00420975	TGFB1/IL17A/IL17RA	3
GO:0032667	BP	GO:0032667	regulation of interleukin-23 production	3/148	13/29216	3.50993e-05	0.00467854	0.00420975	TGFB1/IL17A/IL17RA	3
GO:0050729	BP	GO:0050729	positive regulation of inflammatory response	8/148	249/29216	4.19973e-05	0.00528699	0.00475723	CX3CL1/TICAM1/IL17A/IL17F/IL17RB/IL17RC/SERPINE1/IL17RA	8
GO:0009620	BP	GO:0009620	response to fungus	5/148	78/29216	4.88699e-05	0.00582838	0.00524437	TGFB1/IL17A/IL17RC/IL25/IL17RA	5
GO:0032963	BP	GO:0032963	collagen metabolic process	7/148	194/29216	6.20059e-05	0.00702526	0.00632133	PDGFRB/ADAMTS2/ADAMTS3/TGFB1/P3H1/SERPINH1/COL1A1	7
GO:0060351	BP	GO:0060351	cartilage development involved in endochondral bone morphogenesis	5/148	83/29216	6.5861e-05	0.00710671	0.00639462	COL6A2/SERPINH1/COL12A1/COL1A1/COL6A1	5
GO:0060349	BP	GO:0060349	bone morphogenesis	7/148	203/29216	8.24166e-05	0.00792569	0.00713153	TGFB1/ACP5/COL6A2/SERPINH1/COL12A1/COL1A1/COL6A1	7
GO:0002063	BP	GO:0002063	chondrocyte development	5/148	88/29216	8.70806e-05	0.00792569	0.00713153	COL6A2/SERPINH1/COL12A1/COL11A1/COL6A1	5
GO:0003433	BP	GO:0003433	chondrocyte development involved in endochondral bone morphogenesis	4/148	46/29216	8.74414e-05	0.00792569	0.00713153	COL6A2/SERPINH1/COL12A1/COL6A1	4
GO:0031639	BP	GO:0031639	plasminogen activation	4/148	46/29216	8.74414e-05	0.00792569	0.00713153	H2BC1/SERPINE2/SERPINE1/PLAT	4
GO:0072537	BP	GO:0072537	fibroblast activation	3/148	18/29216	9.82983e-05	0.00856708	0.00770866	PDGFRB/IL17A/IL17RA	3
GO:0030193	BP	GO:0030193	regulation of blood coagulation	6/148	147/29216	0.000107298	0.00870219	0.00783024	VTN/F7/SERPINE2/PLG/SERPINE1/PLAT	6
GO:0032964	BP	GO:0032964	collagen biosynthetic process	5/148	92/29216	0.000107553	0.00870219	0.00783024	PDGFRB/ADAMTS3/TGFB1/SERPINH1/COL1A1	5
GO:1900046	BP	GO:1900046	regulation of hemostasis	6/148	148/29216	0.00011137	0.00870219	0.00783024	VTN/F7/SERPINE2/PLG/SERPINE1/PLAT	6
GO:0030195	BP	GO:0030195	negative regulation of blood coagulation	5/148	94/29216	0.00011908	0.00876615	0.00788778	VTN/SERPINE2/PLG/SERPINE1/PLAT	5
GO:1900047	BP	GO:1900047	negative regulation of hemostasis	5/148	95/29216	0.000125187	0.00876615	0.00788778	VTN/SERPINE2/PLG/SERPINE1/PLAT	5
GO:0050818	BP	GO:0050818	regulation of coagulation	6/148	152/29216	0.000128901	0.00876615	0.00788778	VTN/F7/SERPINE2/PLG/SERPINE1/PLAT	6
GO:0050832	BP	GO:0050832	defense response to fungus	4/148	51/29216	0.000131303	0.00876615	0.00788778	TGFB1/IL17A/IL17RC/IL17RA	4
GO:0050819	BP	GO:0050819	negative regulation of coagulation	5/148	96/29216	0.000131531	0.00876615	0.00788778	VTN/SERPINE2/PLG/SERPINE1/PLAT	5
GO:0005581	CC	GO:0005581	collagen trimer	10/149	144/30524	2.48713e-09	4.12863e-07	3.5867e-07	LOX/COL6A5/COL6A2/COL6A6/COL12A1/COL11A1/COL1A1/COL3A1/COL5A2/COL6A1	10
GO:0005583	CC	GO:0005583	fibrillar collagen trimer	4/149	20/30524	2.48598e-06	0.000137557	0.000119501	COL11A1/COL1A1/COL3A1/COL5A2	4
GO:0098643	CC	GO:0098643	banded collagen fibril	4/149	20/30524	2.48598e-06	0.000137557	0.000119501	COL11A1/COL1A1/COL3A1/COL5A2	4
GO:0098644	CC	GO:0098644	complex of collagen trimers	4/149	40/30524	4.34649e-05	0.00180379	0.00156702	COL11A1/COL1A1/COL3A1/COL5A2	4
GO:0072562	CC	GO:0072562	blood microparticle	7/149	205/30524	6.97293e-05	0.00231501	0.00201114	C9/TGFB1/VTN/CLU/FN1/C8A/PLG	7
GO:0031091	CC	GO:0031091	platelet alpha granule	6/149	176/30524	0.000234383	0.0064846	0.00563342	TGFB1/CLU/FN1/SERPINE2/PLG/SERPINE1	6
GO:0031093	CC	GO:0031093	platelet alpha granule lumen	5/149	124/30524	0.000365893	0.00867688	0.00753794	TGFB1/CLU/FN1/PLG/SERPINE1	5
GO:0005201	MF	GO:0005201	extracellular matrix structural constituent	15/145	309/29158	4.6975e-11	1.53138e-08	1.34991e-08	VTN/COL6A5/COL6A2/COL6A6/COL12A1/COL11A1/COL1A1/COL3A1/COL5A2/EFEMP2/ELN/FN1/FBLN1/COL6A1/MFGE8	15
GO:0030020	MF	GO:0030020	extracellular matrix structural constituent conferring tensile strength	9/145	76/29158	1.55365e-10	2.53245e-08	2.23235e-08	COL6A5/COL6A2/COL6A6/COL12A1/COL11A1/COL1A1/COL3A1/COL5A2/COL6A1	9
GO:0030368	MF	GO:0030368	interleukin-17 receptor activity	4/145	12/29158	2.8155e-07	3.05951e-05	2.69696e-05	IL17RB/IL17RC/IL17RE/IL17RA	4
GO:0048407	MF	GO:0048407	platelet-derived growth factor binding	4/145	19/29158	2.14569e-06	0.000174874	0.000154151	PDGFRB/COL1A1/COL3A1/COL6A1	4
GO:0004896	MF	GO:0004896	cytokine receptor activity	7/145	152/29158	1.15255e-05	0.000751461	0.000662411	ACKR2/CCR10/IL5RA/IL17RB/IL17RC/IL17RE/IL17RA	7
GO:0005125	MF	GO:0005125	cytokine activity	9/145	362/29158	8.74523e-05	0.00475158	0.00418851	CCL20/CX3CL1/TGFB1/GDF15/INHA/IL17A/IL17C/IL17F/IL25	9
GO:0061134	MF	GO:0061134	peptidase regulator activity	9/145	390/29158	0.000153212	0.00713529	0.00628974	WFIKKN1/CST7/SERPINH1/SERPINB6/FN1/FBLN1/CAST/SERPINE2/SERPINE1	9
GO:0019955	MF	GO:0019955	cytokine binding	7/145	238/29158	0.00019641	0.00800369	0.00705524	WFIKKN1/ITGA4/ACKR2/CCR10/IL5RA/IL17F/TRIM16	7
GO:0140375	MF	GO:0140375	immune receptor activity	7/145	245/29158	0.000234374	0.00805252	0.00709828	ACKR2/CCR10/IL5RA/IL17RB/IL17RC/IL17RE/IL17RA	7
GO:0008201	MF	GO:0008201	heparin binding	8/145	328/29158	0.00024701	0.00805252	0.00709828	ADAMTS3/VTN/RSPO1/COL11A1/FN1/ANGPTL3/SERPINE2/ADAMTS1	8
GO:0019838	MF	GO:0019838	growth factor binding	7/145	260/29158	0.000335729	0.0099498	0.00877073	PDGFRB/WFIKKN1/COL1A1/COL3A1/AMHR2/TRIM16/COL6A1	7

## Sheet: Supplementary Table 3
Supplementary Table 3. GO enrichment terms of the phylogenetic profiling to the Class2 in ORF8-binding proteins and their interactors
GO term	ONTOLOGY	ID	Description	GeneRatio	BgRatio	pvalue	p.adjust	qvalue	geneID	Count
GO:0006029	BP	GO:0006029	proteoglycan metabolic process	16/159	177/29216	2.85314e-15	6.58506e-12	6.07269e-12	SGSH/CSGALNACT2/CHSY1/CHSY3/CHPF2/EXT1/EXTL3/GLCE/HS2ST1/SULF1/SULF2/B3GAT1/HS3ST5/HS3ST6/CHPF/HS6ST2	16
GO:0030203	BP	GO:0030203	glycosaminoglycan metabolic process	18/159	285/29216	2.64136e-14	3.04813e-11	2.81097e-11	HSPG2/B4GALT5/GLB1/SGSH/CSGALNACT2/CHSY1/CHSY3/CHPF2/EXT1/EXTL3/GLCE/HS2ST1/B3GAT1/AKT1/HS3ST5/HS3ST6/CHPF/HS6ST2	18
GO:0006022	BP	GO:0006022	aminoglycan metabolic process	18/159	301/29216	6.75614e-14	5.19773e-11	4.79331e-11	HSPG2/B4GALT5/GLB1/SGSH/CSGALNACT2/CHSY1/CHSY3/CHPF2/EXT1/EXTL3/GLCE/HS2ST1/B3GAT1/AKT1/HS3ST5/HS3ST6/CHPF/HS6ST2	18
GO:0030166	BP	GO:0030166	proteoglycan biosynthetic process	13/159	129/29216	3.0531e-13	1.76164e-10	1.62457e-10	CSGALNACT2/CHSY1/CHSY3/CHPF2/EXT1/EXTL3/GLCE/HS2ST1/B3GAT1/HS3ST5/HS3ST6/CHPF/HS6ST2	13
GO:0030201	BP	GO:0030201	heparan sulfate proteoglycan metabolic process	10/159	68/29216	3.79708e-12	1.75273e-09	1.61636e-09	SGSH/EXT1/EXTL3/GLCE/HS2ST1/SULF1/SULF2/HS3ST5/HS3ST6/HS6ST2	10
GO:0006024	BP	GO:0006024	glycosaminoglycan biosynthetic process	14/159	198/29216	4.82356e-12	1.85546e-09	1.71109e-09	HSPG2/B4GALT5/CSGALNACT2/CHSY1/CHSY3/CHPF2/EXT1/EXTL3/GLCE/HS2ST1/HS3ST5/HS3ST6/CHPF/HS6ST2	14
GO:0006023	BP	GO:0006023	aminoglycan biosynthetic process	14/159	203/29216	6.76149e-12	2.22936e-09	2.0559e-09	HSPG2/B4GALT5/CSGALNACT2/CHSY1/CHSY3/CHPF2/EXT1/EXTL3/GLCE/HS2ST1/HS3ST5/HS3ST6/CHPF/HS6ST2	14
GO:0015012	BP	GO:0015012	heparan sulfate proteoglycan biosynthetic process	7/159	61/29216	4.22123e-08	1.21783e-05	1.12307e-05	EXT1/EXTL3/GLCE/HS2ST1/HS3ST5/HS3ST6/HS6ST2	7
GO:0018126	BP	GO:0018126	protein hydroxylation	6/159	41/29216	9.0776e-08	2.3279e-05	2.14677e-05	PLOD1/PLOD3/PLOD2/CRTAP/P4HB/P4HA1	6
GO:1904380	BP	GO:1904380	endoplasmic reticulum mannose trimming	5/159	26/29216	2.68802e-07	6.20394e-05	5.72123e-05	AMFR/RNF185/RNF5/SYVN1/RNF139	5
GO:0033692	BP	GO:0033692	cellular polysaccharide biosynthetic process	8/159	122/29216	3.67134e-07	7.62241e-05	7.02933e-05	B4GALT5/CSGALNACT2/EXT1/EXTL3/HS2ST1/AKT1/AKT2/PER2	8
GO:0036503	BP	GO:0036503	ERAD pathway	9/159	169/29216	3.96312e-07	7.62241e-05	7.02933e-05	AMFR/DERL1/UBXN1/RNF185/RNF5/SYVN1/RNF139/DNAJC10/TOR1A	9
GO:0000271	BP	GO:0000271	polysaccharide biosynthetic process	8/159	132/29216	6.70607e-07	0.000119058	0.000109795	B4GALT5/CSGALNACT2/EXT1/EXTL3/HS2ST1/AKT1/AKT2/PER2	8
GO:0036507	BP	GO:0036507	protein demannosylation	5/159	32/29216	8.01492e-07	0.000123323	0.000113727	AMFR/RNF185/RNF5/SYVN1/RNF139	5
GO:0036508	BP	GO:0036508	protein alpha-1,2-demannosylation	5/159	32/29216	8.01492e-07	0.000123323	0.000113727	AMFR/RNF185/RNF5/SYVN1/RNF139	5
GO:0050650	BP	GO:0050650	chondroitin sulfate proteoglycan biosynthetic process	6/159	61/29216	1.02478e-06	0.000147824	0.000136322	CSGALNACT2/CHSY1/CHSY3/CHPF2/B3GAT1/CHPF	6
GO:0034637	BP	GO:0034637	cellular carbohydrate biosynthetic process	8/159	150/29216	1.76283e-06	0.00023933	0.000220708	B4GALT5/CSGALNACT2/EXT1/EXTL3/HS2ST1/AKT1/AKT2/PER2	8
GO:0006457	BP	GO:0006457	protein folding	12/159	406/29216	2.50673e-06	0.000321419	0.00029641	AMFR/DERL1/UBXN1/SIL1/PRDX4/CRTAP/DNAJC10/GAK/P4HB/LTBP4/TOR1A/ERP44	12
GO:1903510	BP	GO:1903510	mucopolysaccharide metabolic process	9/159	213/29216	2.71621e-06	0.000329948	0.000304275	B4GALT5/GLB1/CSGALNACT2/CHSY1/CHSY3/CHPF2/GLCE/AKT1/CHPF	9
GO:0044264	BP	GO:0044264	cellular polysaccharide metabolic process	8/159	168/29216	4.10285e-06	0.000473469	0.00043663	B4GALT5/CSGALNACT2/EXT1/EXTL3/HS2ST1/AKT1/AKT2/PER2	8
GO:0006517	BP	GO:0006517	protein deglycosylation	5/159	45/29216	4.59303e-06	0.000504796	0.00046552	AMFR/RNF185/RNF5/SYVN1/RNF139	5
GO:0071712	BP	GO:0071712	ER-associated misfolded protein catabolic process	4/159	23/29216	6.89953e-06	0.000701637	0.000647044	DERL1/RNF185/RNF5/TOR1A	4
GO:0006486	BP	GO:0006486	protein glycosylation	12/159	451/29216	7.29605e-06	0.000701637	0.000647044	B4GALT5/SYVN1/PLOD3/POGLUT1/EXT1/EXTL3/B3GAT1/GXYLT2/GXYLT1/POGLUT2/POGLUT3/POFUT1	12
GO:0043413	BP	GO:0043413	macromolecule glycosylation	12/159	451/29216	7.29605e-06	0.000701637	0.000647044	B4GALT5/SYVN1/PLOD3/POGLUT1/EXT1/EXTL3/B3GAT1/GXYLT2/GXYLT1/POGLUT2/POGLUT3/POFUT1	12
GO:0030206	BP	GO:0030206	chondroitin sulfate biosynthetic process	5/159	51/29216	8.60169e-06	0.000769788	0.000709893	CSGALNACT2/CHSY1/CHSY3/CHPF2/CHPF	5
GO:0005976	BP	GO:0005976	polysaccharide metabolic process	8/159	186/29216	8.67179e-06	0.000769788	0.000709893	B4GALT5/CSGALNACT2/EXT1/EXTL3/HS2ST1/AKT1/AKT2/PER2	8
GO:0050654	BP	GO:0050654	chondroitin sulfate proteoglycan metabolic process	6/159	89/29216	9.46081e-06	0.000808724	0.0007458	CSGALNACT2/CHSY1/CHSY3/CHPF2/B3GAT1/CHPF	6
GO:0070085	BP	GO:0070085	glycosylation	12/159	470/29216	1.10241e-05	0.000908698	0.000837994	B4GALT5/SYVN1/PLOD3/POGLUT1/EXT1/EXTL3/B3GAT1/GXYLT2/GXYLT1/POGLUT2/POGLUT3/POFUT1	12
GO:0006493	BP	GO:0006493	protein O-linked glycosylation	8/159	199/29216	1.41698e-05	0.00112772	0.00103997	B4GALT5/PLOD3/POGLUT1/GXYLT2/GXYLT1/POGLUT2/POGLUT3/POFUT1	8
GO:0038063	BP	GO:0038063	collagen-activated tyrosine kinase receptor signaling pathway	4/159	30/29216	2.07287e-05	0.00159473	0.00147065	COL4A1/COL4A2/COL4A5/COL4A6	4
GO:0038065	BP	GO:0038065	collagen-activated signaling pathway	4/159	38/29216	5.39726e-05	0.00401835	0.00370569	COL4A1/COL4A2/COL4A5/COL4A6	4
GO:0017185	BP	GO:0017185	peptidyl-lysine hydroxylation	3/159	15/29216	6.859e-05	0.00481441	0.00443982	PLOD1/PLOD3/PLOD2	3
GO:0030433	BP	GO:0030433	ubiquitin-dependent ERAD pathway	6/159	127/29216	7.10183e-05	0.00481441	0.00443982	AMFR/DERL1/RNF185/RNF5/SYVN1/DNAJC10	6
GO:0045454	BP	GO:0045454	cell redox homeostasis	6/159	127/29216	7.10183e-05	0.00481441	0.00443982	TXN2/PRDX4/PRDX2/DNAJC10/P4HB/ERP44	6
GO:0030204	BP	GO:0030204	chondroitin sulfate metabolic process	5/159	79/29216	7.30088e-05	0.00481441	0.00443982	CSGALNACT2/CHSY1/CHSY3/CHPF2/CHPF	5
GO:0032836	BP	GO:0032836	glomerular basement membrane development	3/159	18/29216	0.000121542	0.00761111	0.00701891	COL4A4/SULF1/SULF2	3
GO:0002063	BP	GO:0002063	chondrocyte development	5/159	88/29216	0.000122015	0.00761111	0.00701891	CHSY1/EIF2AK3/COL7A1/SULF1/SULF2	5
GO:0018242	BP	GO:0018242	protein O-linked glycosylation via serine	3/159	19/29216	0.000143756	0.00873126	0.00805191	POGLUT1/POGLUT2/POGLUT3	3
GO:0036513	CC	GO:0036513	Derlin-1 retrotranslocation complex	6/164	21/30524	1.1138e-09	2.52832e-07	2.16897e-07	AMFR/DERL1/RNF185/RNF5/SYVN1/RNF139	6
GO:0005587	CC	GO:0005587	collagen type IV trimer	5/164	17/30524	2.47351e-08	1.93518e-06	1.66014e-06	COL4A1/COL4A2/COL4A4/COL4A5/COL4A6	5
GO:0098642	CC	GO:0098642	network-forming collagen trimer	5/164	18/30524	3.41001e-08	1.93518e-06	1.66014e-06	COL4A1/COL4A2/COL4A4/COL4A5/COL4A6	5
GO:0098645	CC	GO:0098645	collagen network	5/164	18/30524	3.41001e-08	1.93518e-06	1.66014e-06	COL4A1/COL4A2/COL4A4/COL4A5/COL4A6	5
GO:0098651	CC	GO:0098651	basement membrane collagen trimer	5/164	20/30524	6.11711e-08	2.73952e-06	2.35016e-06	COL4A1/COL4A2/COL4A4/COL4A5/COL4A6	5
GO:0098644	CC	GO:0098644	complex of collagen trimers	6/164	40/30524	7.24103e-08	2.73952e-06	2.35016e-06	COL4A1/COL4A2/COL4A4/COL4A5/COL4A6/COL7A1	6
GO:0072546	CC	GO:0072546	ER membrane protein complex	4/164	14/30524	7.71056e-07	2.48971e-05	2.13585e-05	EMC8/EMC7/EMC10/EMC9	4
GO:0030176	CC	GO:0030176	integral component of endoplasmic reticulum membrane	11/164	305/30524	8.77431e-07	2.48971e-05	2.13585e-05	AMFR/DERL1/SYVN1/ESYT1/EIF2AK3/EXT1/SLC35B2/EMC8/EMC7/EMC10/EMC9	11
GO:0031227	CC	GO:0031227	intrinsic component of endoplasmic reticulum membrane	11/164	318/30524	1.31803e-06	3.32435e-05	2.85187e-05	AMFR/DERL1/SYVN1/ESYT1/EIF2AK3/EXT1/SLC35B2/EMC8/EMC7/EMC10/EMC9	11
GO:0044322	CC	GO:0044322	endoplasmic reticulum quality control compartment	5/164	38/30524	1.83156e-06	4.15764e-05	3.56672e-05	AMFR/RNF185/RNF5/SYVN1/RNF139	5
GO:0005604	CC	GO:0005604	basement membrane	8/164	174/30524	4.86583e-06	0.000100413	8.61415e-05	HSPG2/COL4A1/COL4A2/COL4A4/COL4A5/COL4A6/COL7A1/SMOC1	8
GO:0005795	CC	GO:0005795	Golgi stack	8/164	245/30524	5.7194e-05	0.00108192	0.000928149	B4GALT5/CSGALNACT2/CHSY1/CHSY3/CHPF2/SULF1/SULF2/CHPF	8
GO:0032580	CC	GO:0032580	Golgi cisterna membrane	6/164	133/30524	8.57254e-05	0.0014969	0.00128415	B4GALT5/CSGALNACT2/CHSY1/CHSY3/CHPF2/CHPF	6
GO:0030867	CC	GO:0030867	rough endoplasmic reticulum membrane	4/164	46/30524	0.000109938	0.00178257	0.00152922	DERL1/PLOD1/PLOD2/SEC63	4
GO:0005581	CC	GO:0005581	collagen trimer	6/164	144/30524	0.00013273	0.00200865	0.00172316	COL4A1/COL4A2/COL4A4/COL4A5/COL4A6/COL7A1	6
GO:0008305	CC	GO:0008305	integrin complex	4/164	58/30524	0.000271874	0.00385721	0.00330899	ITGA3/ITGA8/ITGAV/ITGB1	4
GO:0098636	CC	GO:0098636	protein complex involved in cell adhesion	4/164	63/30524	0.000373834	0.00499179	0.00428231	ITGA3/ITGA8/ITGAV/ITGB1	4
GO:0031985	CC	GO:0031985	Golgi cisterna	6/164	179/30524	0.00042866	0.00540588	0.00463755	B4GALT5/CSGALNACT2/CHSY1/CHSY3/CHPF2/CHPF	6
GO:0005790	CC	GO:0005790	smooth endoplasmic reticulum	4/164	69/30524	0.000529169	0.00632218	0.00542362	RYR2/RYR1/SYVN1/PRDX4	4
GO:0008194	MF	GO:0008194	UDP-glycosyltransferase activity	16/160	261/29158	1.37959e-12	5.18727e-10	4.12426e-10	B4GALT5/PLOD3/COLGALT1/POGLUT1/CSGALNACT2/CHSY1/CHSY3/CHPF2/EXT1/EXTL3/B3GAT1/GXYLT2/GXYLT1/POGLUT2/POGLUT3/CHPF	16
GO:0016758	MF	GO:0016758	transferase activity, transferring hexosyl groups	15/160	358/29158	1.45415e-09	1.91287e-07	1.52087e-07	B4GALT5/PLOD3/COLGALT1/POGLUT1/CSGALNACT2/CHSY1/CHSY3/CHPF2/EXT1/EXTL3/B3GAT1/POGLUT2/POGLUT3/CHPF/POFUT1	15
GO:0016757	MF	GO:0016757	transferase activity, transferring glycosyl groups	17/160	482/29158	1.52623e-09	1.91287e-07	1.52087e-07	B4GALT5/PLOD3/COLGALT1/POGLUT1/CSGALNACT2/CHSY1/CHSY3/CHPF2/EXT1/EXTL3/B3GAT1/GXYLT2/GXYLT1/POGLUT2/POGLUT3/CHPF/POFUT1	17
GO:0035252	MF	GO:0035252	UDP-xylosyltransferase activity	5/160	19/29158	5.10602e-08	3.83973e-06	3.05286e-06	POGLUT1/GXYLT2/GXYLT1/POGLUT2/POGLUT3	5
GO:0042285	MF	GO:0042285	xylosyltransferase activity	5/160	19/29158	5.10602e-08	3.83973e-06	3.05286e-06	POGLUT1/GXYLT2/GXYLT1/POGLUT2/POGLUT3	5
GO:0015020	MF	GO:0015020	glucuronosyltransferase activity	6/160	56/29158	6.43105e-07	4.03012e-05	3.20424e-05	CHSY1/CHSY3/CHPF2/EXT1/B3GAT1/CHPF	6
GO:0030020	MF	GO:0030020	extracellular matrix structural constituent conferring tensile strength	6/160	76/29158	3.95592e-06	0.00021249	0.000168945	COL4A1/COL4A2/COL4A4/COL4A5/COL4A6/COL7A1	6
GO:0034483	MF	GO:0034483	heparan sulfate sulfotransferase activity	4/160	23/29158	7.12805e-06	0.000335018	0.000266364	HS2ST1/HS3ST5/HS3ST6/HS6ST2	4
GO:0002020	MF	GO:0002020	protease binding	9/160	256/29158	1.2819e-05	0.000535548	0.0004258	AMFR/DERL1/RYR1/ITGA3/ITGAV/SYVN1/RNF139/TYSND1/ITGB1	9
GO:0046527	MF	GO:0046527	glucosyltransferase activity	4/160	28/29158	1.61332e-05	0.000606608	0.000482298	PLOD3/POGLUT1/POGLUT2/POGLUT3	4
GO:0031418	MF	GO:0031418	L-ascorbic acid binding	4/160	32/29158	2.78544e-05	0.000952113	0.000756999	PLOD1/PLOD3/PLOD2/P4HA1	4
GO:0016706	MF	GO:0016706	2-oxoglutarate-dependent dioxygenase activity	5/160	73/29158	5.19451e-05	0.00162761	0.00129407	PLOD1/PLOD3/PLOD2/P4HB/P4HA1	5
GO:0008376	MF	GO:0008376	acetylgalactosaminyltransferase activity	5/160	83/29158	9.60809e-05	0.00273683	0.00217598	CSGALNACT2/CHSY1/CHSY3/CHPF2/CHPF	5
GO:0035251	MF	GO:0035251	UDP-glucosyltransferase activity	3/160	17/29158	0.000104205	0.00273683	0.00217598	POGLUT1/POGLUT2/POGLUT3	3
GO:0035250	MF	GO:0035250	UDP-galactosyltransferase activity	4/160	45/29158	0.000109182	0.00273683	0.00217598	B4GALT5/PLOD3/COLGALT1/B3GAT1	4
GO:0016763	MF	GO:0016763	transferase activity, transferring pentosyl groups	5/160	89/29158	0.000133776	0.00314373	0.0024995	POGLUT1/GXYLT2/GXYLT1/POGLUT2/POGLUT3	5
GO:0005201	MF	GO:0005201	extracellular matrix structural constituent	8/160	309/29158	0.000322296	0.00700249	0.00556749	HSPG2/COL4A1/COL4A2/COL4A4/COL4A5/COL4A6/COL7A1/LTBP4	8
GO:0008378	MF	GO:0008378	galactosyltransferase activity	4/160	60/29158	0.000335226	0.00700249	0.00556749	B4GALT5/PLOD3/COLGALT1/B3GAT1	4
GO:0015036	MF	GO:0015036	disulfide oxidoreductase activity	4/160	63/29158	0.000404301	0.00800091	0.00636131	TXN2/DNAJC10/P4HB/GFER	4
GO:0050840	MF	GO:0050840	extracellular matrix binding	5/160	117/29158	0.00047747	0.00897644	0.00713692	ITGA3/ITGAV/ITGB1/SMOC1/ADAM9	5

## Sheet: Supplementary Table 4
Supplementary Table 4. GO enrichment terms of the phylogenetic profiling to the Class 3 in ORF8-binding proteins and their interactors
GO term	ONTOLOGY	ID	Description	GeneRatio	BgRatio	pvalue	p.adjust	qvalue	geneID	Count
GO:0006457	BP	GO:0006457	protein folding	25/114	406/29216	5.73038e-23	8.68726e-20	7.25647e-20	ENGASE/PSMC1/VCP/RAD23B/HSPA5/CANX/CLGN/HSPA8/MOGS/PDIA6/PPIB/DNAJA2/PRKCSH/HSP90B1/LMAN2L/CHCHD4/PDIA4/PDIA3/EMC2/EMC3/EMC4/EMC6/ERO1B/EMC1/NGLY1	25
GO:0000715	BP	GO:0000715	nucleotide-excision repair, DNA damage recognition	12/114	48/29216	4.25194e-19	3.22297e-16	2.69215e-16	RAD23B/RBX1/UBB/UBC/COPS2/COPS3/COPS4/COPS5/COPS6/COPS7B/COPS8/GPS1	12
GO:0034975	BP	GO:0034975	protein folding in endoplasmic reticulum	10/114	26/29216	2.75304e-18	1.3912e-15	1.16207e-15	HSPA5/CANX/HSP90B1/PDIA3/EMC2/EMC3/EMC4/EMC6/ERO1B/EMC1	10
GO:0036503	BP	GO:0036503	ERAD pathway	15/114	169/29216	1.83385e-16	6.95028e-14	5.80557e-14	UFD1/VCP/DERL2/DERL3/ERLIN2/SEL1L/HSPA5/ERLIN1/HSP90B1/UBE2G2/OS9/ERLEC1/SDF2/EDEM3/UGGT2	15
GO:0000338	BP	GO:0000338	protein deneddylation	8/114	27/29216	8.73593e-14	2.56849e-11	2.14546e-11	COPS2/COPS3/COPS4/COPS5/COPS6/COPS7B/COPS8/GPS1	8
GO:0030433	BP	GO:0030433	ubiquitin-dependent ERAD pathway	12/114	127/29216	1.01655e-13	2.56849e-11	2.14546e-11	VCP/DERL2/DERL3/ERLIN2/SEL1L/HSPA5/ERLIN1/HSP90B1/UBE2G2/OS9/ERLEC1/EDEM3	12
GO:0030970	BP	GO:0030970	retrograde protein transport, ER to cytosol	9/114	49/29216	2.74035e-13	5.19296e-11	4.33769e-11	UFD1/VCP/DERL2/DERL3/SEL1L/HSP90B1/UBE2G2/OS9/ERLEC1	9
GO:1903513	BP	GO:1903513	endoplasmic reticulum to cytosol transport	9/114	49/29216	2.74035e-13	5.19296e-11	4.33769e-11	UFD1/VCP/DERL2/DERL3/SEL1L/HSP90B1/UBE2G2/OS9/ERLEC1	9
GO:0035967	BP	GO:0035967	cellular response to topologically incorrect protein	15/114	303/29216	1.01295e-12	1.70626e-10	1.42524e-10	UFD1/VCP/DERL2/DERL3/HSPA5/CANX/CLGN/HSPA8/PDIA6/TMBIM6/HSP90B1/COPS5/SDF2/UGGT2/HYOU1	15
GO:0035966	BP	GO:0035966	response to topologically incorrect protein	16/114	376/29216	1.69147e-12	2.56427e-10	2.14194e-10	UFD1/VCP/DERL2/DERL3/HSPA5/CANX/CLGN/HSPA8/PDIA6/TMBIM6/HSP90B1/COPS5/SDF2/EDEM3/UGGT2/HYOU1	16
GO:0006289	BP	GO:0006289	nucleotide-excision repair	13/114	233/29216	8.02891e-12	1.10653e-09	9.24285e-10	RAD23A/RAD23B/RBX1/UBB/UBC/COPS2/COPS3/COPS4/COPS5/COPS6/COPS7B/COPS8/GPS1	13
GO:0006283	BP	GO:0006283	transcription-coupled nucleotide-excision repair	11/114	151/29216	1.98279e-11	2.50492e-09	2.09236e-09	RBX1/UBB/UBC/COPS2/COPS3/COPS4/COPS5/COPS6/COPS7B/COPS8/GPS1	11
GO:0032527	BP	GO:0032527	protein exit from endoplasmic reticulum	9/114	81/29216	3.13711e-11	3.65836e-09	3.05583e-09	UFD1/VCP/DERL2/DERL3/SEL1L/HSP90B1/UBE2G2/OS9/ERLEC1	9
GO:0034620	BP	GO:0034620	cellular response to unfolded protein	12/114	255/29216	3.79125e-10	4.10539e-08	3.42923e-08	VCP/DERL2/DERL3/HSPA5/CANX/CLGN/HSPA8/PDIA6/TMBIM6/HSP90B1/COPS5/HYOU1	12
GO:0006517	BP	GO:0006517	protein deglycosylation	7/114	45/29216	4.58809e-10	4.63703e-08	3.87332e-08	ENGASE/DERL2/SEL1L/OS9/NGLY1/EDEM3/UGGT2	7
GO:0006986	BP	GO:0006986	response to unfolded protein	13/114	325/29216	4.97694e-10	4.71565e-08	3.93899e-08	VCP/DERL2/DERL3/HSPA5/CANX/CLGN/HSPA8/PDIA6/TMBIM6/HSP90B1/COPS5/EDEM3/HYOU1	13
GO:1904153	BP	GO:1904153	negative regulation of retrograde protein transport, ER to cytosol	5/114	13/29216	1.03926e-09	9.26771e-08	7.74132e-08	DERL2/DERL3/UBE2G2/OS9/ERLEC1	5
GO:1903573	BP	GO:1903573	negative regulation of response to endoplasmic reticulum stress	8/114	83/29216	1.2953e-09	1.09093e-07	9.11253e-08	DERL2/DERL3/HSPA5/TMBIM6/UBE2G2/OS9/ERLEC1/HYOU1	8
GO:0070862	BP	GO:0070862	negative regulation of protein exit from endoplasmic reticulum	5/114	17/29216	4.93499e-09	3.93761e-07	3.28909e-07	DERL2/DERL3/UBE2G2/OS9/ERLEC1	5
GO:1904293	BP	GO:1904293	negative regulation of ERAD pathway	5/114	20/29216	1.22497e-08	9.28528e-07	7.756e-07	DERL2/DERL3/UBE2G2/OS9/ERLEC1	5
GO:1904152	BP	GO:1904152	regulation of retrograde protein transport, ER to cytosol	5/114	21/29216	1.60278e-08	1.15705e-06	9.66488e-07	DERL2/DERL3/UBE2G2/OS9/ERLEC1	5
GO:0030968	BP	GO:0030968	endoplasmic reticulum unfolded protein response	10/114	222/29216	1.79029e-08	1.23367e-06	1.03049e-06	VCP/DERL2/DERL3/HSPA5/CANX/CLGN/PDIA6/HSP90B1/COPS5/HYOU1	10
GO:1905897	BP	GO:1905897	regulation of response to endoplasmic reticulum stress	9/114	171/29216	2.49843e-08	1.64679e-06	1.37556e-06	DERL2/DERL3/HSPA5/TMBIM6/COPS5/UBE2G2/OS9/ERLEC1/HYOU1	9
GO:0006487	BP	GO:0006487	protein N-linked glycosylation	8/114	132/29216	5.16255e-08	3.26101e-06	2.72392e-06	VCP/NUS1/DERL3/ALG6/MOGS/RPN1/UBE2G2/UGGT2	8
GO:0061136	BP	GO:0061136	regulation of proteasomal protein catabolic process	11/114	350/29216	1.33653e-07	8.1047e-06	6.76986e-06	PSMC1/RAD23A/VCP/RAD23B/DERL2/DERL3/RBX1/UBB/UBE2G2/OS9/ERLEC1	11
GO:0036507	BP	GO:0036507	protein demannosylation	5/114	32/29216	1.53278e-07	8.60626e-06	7.18881e-06	DERL2/SEL1L/OS9/EDEM3/UGGT2	5
GO:0036508	BP	GO:0036508	protein alpha-1,2-demannosylation	5/114	32/29216	1.53278e-07	8.60626e-06	7.18881e-06	DERL2/SEL1L/OS9/EDEM3/UGGT2	5
GO:0006486	BP	GO:0006486	protein glycosylation	12/114	451/29216	2.11135e-07	1.10373e-05	9.21945e-06	VCP/NPC1/NUS1/DERL3/ALG6/MOGS/ARFGEF1/RPN1/UBE2G2/SDF2/EDEM3/UGGT2	12
GO:0043413	BP	GO:0043413	macromolecule glycosylation	12/114	451/29216	2.11135e-07	1.10373e-05	9.21945e-06	VCP/NPC1/NUS1/DERL3/ALG6/MOGS/ARFGEF1/RPN1/UBE2G2/SDF2/EDEM3/UGGT2	12
GO:0070085	BP	GO:0070085	glycosylation	12/114	470/29216	3.27688e-07	1.65592e-05	1.38319e-05	VCP/NPC1/NUS1/DERL3/ALG6/MOGS/ARFGEF1/RPN1/UBE2G2/SDF2/EDEM3/UGGT2	12
GO:1903050	BP	GO:1903050	regulation of proteolysis involved in cellular protein catabolic process	11/114	409/29216	6.26677e-07	3.06465e-05	2.55991e-05	PSMC1/RAD23A/VCP/RAD23B/DERL2/DERL3/RBX1/UBB/UBE2G2/OS9/ERLEC1	11
GO:0070861	BP	GO:0070861	regulation of protein exit from endoplasmic reticulum	5/114	47/29216	1.11438e-06	5.27937e-05	4.40986e-05	DERL2/DERL3/UBE2G2/OS9/ERLEC1	5
GO:0071712	BP	GO:0071712	ER-associated misfolded protein catabolic process	4/114	23/29216	1.83842e-06	8.28896e-05	6.92377e-05	UFD1/VCP/SDF2/UGGT2	4
GO:0018279	BP	GO:0018279	protein N-linked glycosylation via asparagine	5/114	52/29216	1.859e-06	8.28896e-05	6.92377e-05	VCP/DERL3/RPN1/UBE2G2/UGGT2	5
GO:0018196	BP	GO:0018196	peptidyl-asparagine modification	5/114	53/29216	2.04628e-06	8.86333e-05	7.40355e-05	VCP/DERL3/RPN1/UBE2G2/UGGT2	5
GO:1903362	BP	GO:1903362	regulation of cellular protein catabolic process	11/114	466/29216	2.22445e-06	9.3674e-05	7.82459e-05	PSMC1/RAD23A/VCP/RAD23B/DERL2/DERL3/RBX1/UBB/UBE2G2/OS9/ERLEC1	11
GO:1904292	BP	GO:1904292	regulation of ERAD pathway	5/114	55/29216	2.46524e-06	0.000101008	8.43722e-05	DERL2/DERL3/UBE2G2/OS9/ERLEC1	5
GO:0006515	BP	GO:0006515	protein quality control for misfolded or incompletely synthesized proteins	5/114	56/29216	2.69854e-06	0.000107657	8.99263e-05	UFD1/VCP/NGLY1/SDF2/UGGT2	5
GO:1904380	BP	GO:1904380	endoplasmic reticulum mannose trimming	4/114	26/29216	3.07592e-06	0.000119567	9.98741e-05	DERL2/SEL1L/OS9/UGGT2	4
GO:0000717	BP	GO:0000717	nucleotide-excision repair, DNA duplex unwinding	4/114	38/29216	1.46487e-05	0.000541644	0.000452435	RAD23B/RBX1/UBB/UBC	4
GO:0070987	BP	GO:0070987	error-free translesion synthesis	4/114	38/29216	1.46487e-05	0.000541644	0.000452435	UFD1/VCP/UBB/UBC	4
GO:0090317	BP	GO:0090317	negative regulation of intracellular protein transport	5/114	85/29216	2.11794e-05	0.000764476	0.000638567	DERL2/DERL3/UBE2G2/OS9/ERLEC1	5
GO:0070911	BP	GO:0070911	global genome nucleotide-excision repair	4/114	47/29216	3.44521e-05	0.00121464	0.00101459	RAD23B/RBX1/UBB/UBC	4
GO:0006294	BP	GO:0006294	nucleotide-excision repair, preincision complex assembly	4/114	52/29216	5.15125e-05	0.00177484	0.00148252	RAD23B/RBX1/UBB/UBC	4
GO:1901799	BP	GO:1901799	negative regulation of proteasomal protein catabolic process	5/114	103/29216	5.34591e-05	0.00180098	0.00150436	DERL2/DERL3/UBE2G2/OS9/ERLEC1	5
GO:0043618	BP	GO:0043618	regulation of transcription from RNA polymerase II promoter in response to stress	7/114	248/29216	5.54994e-05	0.00182907	0.00152782	PSMC1/PSMD6/HSPA5/TMBIM6/RBX1/UBB/UBC	7
GO:0071218	BP	GO:0071218	cellular response to misfolded protein	4/114	54/29216	5.98147e-05	0.00192934	0.00161158	UFD1/VCP/SDF2/UGGT2	4
GO:0043620	BP	GO:0043620	regulation of DNA-templated transcription in response to stress	7/114	257/29216	6.9422e-05	0.00219258	0.00183146	PSMC1/PSMD6/HSPA5/TMBIM6/RBX1/UBB/UBC	7
GO:0051788	BP	GO:0051788	response to misfolded protein	4/114	57/29216	7.40412e-05	0.00229074	0.00191346	UFD1/VCP/SDF2/UGGT2	4
GO:0042177	BP	GO:0042177	negative regulation of protein catabolic process	7/114	273/29216	0.000101171	0.0030675	0.00256228	PIN1/CTSA/DERL2/DERL3/UBE2G2/OS9/ERLEC1	7
GO:0032387	BP	GO:0032387	negative regulation of intracellular transport	5/114	120/29216	0.000110419	0.00328226	0.00274167	DERL2/DERL3/UBE2G2/OS9/ERLEC1	5
GO:0070498	BP	GO:0070498	interleukin-1-mediated signaling pathway	6/114	198/29216	0.0001305	0.00380457	0.00317796	PSMC1/PSMD6/CUL1/RBX1/UBB/UBC	6
GO:1903051	BP	GO:1903051	negative regulation of proteolysis involved in cellular protein catabolic process	5/114	126/29216	0.0001389	0.00397306	0.0033187	DERL2/DERL3/UBE2G2/OS9/ERLEC1	5
GO:0045454	BP	GO:0045454	cell redox homeostasis	5/114	127/29216	0.000144146	0.00404678	0.00338028	PDIA6/PDIA4/PDIA3/TXNDC9/ERO1B	5
GO:0042026	BP	GO:0042026	protein refolding	4/114	69/29216	0.000156315	0.0043086	0.00359898	HSPA5/HSPA8/PPIB/DNAJA2	4
GO:0000413	BP	GO:0000413	protein peptidyl-prolyl isomerization	4/114	78/29216	0.000251057	0.00679648	0.00567711	PIN1/FKBP2/PPIB/PIN4	4
GO:0019985	BP	GO:0019985	translesion synthesis	4/114	79/29216	0.000263656	0.00701234	0.00585741	UFD1/VCP/UBB/UBC	4
GO:1903363	BP	GO:1903363	negative regulation of cellular protein catabolic process	5/114	148/29216	0.000293693	0.00767651	0.0064122	DERL2/DERL3/UBE2G2/OS9/ERLEC1	5
GO:0072546	CC	GO:0072546	ER membrane protein complex	6/113	14/30524	6.5967e-12	1.52384e-09	1.22213e-09	EMC2/EMC3/EMC4/MMGT1/EMC6/EMC1	6
GO:0008180	CC	GO:0008180	COP9 signalosome	9/113	79/30524	1.56518e-11	1.80778e-09	1.44985e-09	HSPA5/COPS2/COPS3/COPS4/COPS5/COPS6/COPS7B/COPS8/GPS1	9
GO:0044322	CC	GO:0044322	endoplasmic reticulum quality control compartment	7/113	38/30524	9.06055e-11	6.97662e-09	5.59529e-09	DERL2/SEL1L/CANX/OS9/ERLEC1/EDEM3/UGGT2	7
GO:0030176	CC	GO:0030176	integral component of endoplasmic reticulum membrane	12/113	305/30524	1.60501e-09	9.26894e-08	7.43373e-08	DERL2/DERL3/HSPA5/CANX/PDIA3/EMC2/EMC3/EMC4/MMGT1/EMC6/BNIP1/EMC1	12
GO:0031227	CC	GO:0031227	intrinsic component of endoplasmic reticulum membrane	12/113	318/30524	2.56809e-09	1.18646e-07	9.51546e-08	DERL2/DERL3/HSPA5/CANX/PDIA3/EMC2/EMC3/EMC4/MMGT1/EMC6/BNIP1/EMC1	12
GO:0042470	CC	GO:0042470	melanosome	10/113	214/30524	7.69639e-09	2.53981e-07	2.03694e-07	HSPA5/CANX/HSPA8/PDIA6/PPIB/HSP90B1/PDIA4/RPN1/PDIA3/GGH	10
GO:0048770	CC	GO:0048770	pigment granule	10/113	214/30524	7.69639e-09	2.53981e-07	2.03694e-07	HSPA5/CANX/HSPA8/PDIA6/PPIB/HSP90B1/PDIA4/RPN1/PDIA3/GGH	10
GO:0034663	CC	GO:0034663	endoplasmic reticulum chaperone complex	5/113	20/30524	9.43161e-09	2.72338e-07	2.18416e-07	HSPA5/PDIA6/PPIB/HSP90B1/HYOU1	5
GO:0000153	CC	GO:0000153	cytoplasmic ubiquitin ligase complex	5/113	25/30524	3.18475e-08	8.17418e-07	6.55574e-07	DERL2/DERL3/SEL1L/RBX1/OS9	5
GO:0000836	CC	GO:0000836	Hrd1p ubiquitin ligase complex	4/113	12/30524	8.61389e-08	1.98981e-06	1.59584e-06	DERL2/DERL3/SEL1L/OS9	4
GO:0000835	CC	GO:0000835	ER ubiquitin ligase complex	4/113	13/30524	1.24068e-07	2.60542e-06	2.08956e-06	DERL2/DERL3/SEL1L/OS9	4
GO:0000839	CC	GO:0000839	Hrd1p ubiquitin ligase ERAD-L complex	3/113	11/30524	7.97669e-06	0.000153551	0.000123149	DERL2/DERL3/SEL1L	3
GO:0000502	CC	GO:0000502	proteasome complex	5/113	120/30524	8.63854e-05	0.00148244	0.00118893	PSMC1/RAD23A/VCP/RAD23B/PSMD6	5
GO:1905369	CC	GO:1905369	endopeptidase complex	5/113	121/30524	8.9845e-05	0.00148244	0.00118893	PSMC1/RAD23A/VCP/RAD23B/PSMD6	5
GO:0005790	CC	GO:0005790	smooth endoplasmic reticulum	4/113	69/30524	0.00012787	0.00196921	0.00157931	HSPA5/CANX/PPIB/HYOU1	4
GO:1905368	CC	GO:1905368	peptidase complex	5/113	159/30524	0.000321352	0.00463952	0.00372092	PSMC1/RAD23A/VCP/RAD23B/PSMD6	5
GO:0005785	CC	GO:0005785	signal recognition particle receptor complex	2/113	11/30524	0.000730993	0.0099329	0.00796624	DERL2/DERL3	2
GO:0051082	MF	GO:0051082	unfolded protein binding	11/112	237/29158	2.06929e-09	5.98026e-07	4.37819e-07	HSPA5/CANX/CLGN/HSPA8/PPIB/DNAJA2/HSP90B1/NDUFAF1/ERO1B/ERLEC1/UGGT2	11
GO:0003756	MF	GO:0003756	protein disulfide isomerase activity	4/112	21/29158	1.17378e-06	9.09048e-05	6.6552e-05	PDIA6/PDIA4/PDIA3/ERO1B	4
GO:0016864	MF	GO:0016864	intramolecular oxidoreductase activity, transposing S-S bonds	4/112	21/29158	1.17378e-06	9.09048e-05	6.6552e-05	PDIA6/PDIA4/PDIA3/ERO1B	4
GO:0016667	MF	GO:0016667	oxidoreductase activity, acting on a sulfur group of donors	6/112	89/29158	1.2582e-06	9.09048e-05	6.6552e-05	PCYOX1/PDIA6/CHCHD4/PDIA4/PDIA3/ERO1B	6
GO:0015036	MF	GO:0015036	disulfide oxidoreductase activity	5/112	63/29158	4.49778e-06	0.000259972	0.000190327	PDIA6/CHCHD4/PDIA4/PDIA3/ERO1B	5
GO:1990381	MF	GO:1990381	ubiquitin-specific protease binding	4/112	31/29158	5.99084e-06	0.000288559	0.000211256	RAD23A/VCP/DERL2/DERL3	4
GO:0016853	MF	GO:0016853	isomerase activity	8/112	287/29158	1.5687e-05	0.000647649	0.000474148	PIN1/FKBP2/PDIA6/PPIB/PDIA4/PDIA3/PIN4/ERO1B	8
GO:0051787	MF	GO:0051787	misfolded protein binding	4/112	51/29158	4.48475e-05	0.00162012	0.0011861	DERL2/DERL3/HSPA5/HSPA8	4
GO:0002020	MF	GO:0002020	protease binding	7/112	256/29158	6.12912e-05	0.00196813	0.00144088	RAD23A/VCP/DERL2/DERL3/RIOK3/UBC/OS9	7
GO:0015037	MF	GO:0015037	peptide disulfide oxidoreductase activity	3/112	23/29158	9.23787e-05	0.00266974	0.00195454	PDIA6/PDIA4/PDIA3	3
GO:0031491	MF	GO:0031491	nucleosome binding	5/112	124/29158	0.000119639	0.00314325	0.00230119	SUPT6H/EED/SMARCA5/HDAC1/HDAC2	5
GO:0003755	MF	GO:0003755	peptidyl-prolyl cis-trans isomerase activity	4/112	76/29158	0.000213871	0.00515073	0.00377089	PIN1/FKBP2/PPIB/PIN4	4
GO:0016859	MF	GO:0016859	cis-trans isomerase activity	4/112	83/29158	0.000300078	0.00619447	0.00453501	PIN1/FKBP2/PPIB/PIN4	4
GO:0016860	MF	GO:0016860	intramolecular oxidoreductase activity	4/112	83/29158	0.000300078	0.00619447	0.00453501	PDIA6/PDIA4/PDIA3/ERO1B	4

## Sheet: Supplementary Table 5
Supplementary Table 5. Tissue specific gene expression of the ORF8-binding proteins and their interactor
KEGG ID	Phylogenetic Class	v1_cerebrum	v2_cerebellum	v3_brain stem	v4_corpus callosum/glia	v5_pineal gland	v6_peripheral nerve	v7_spine	v8_retina	v9_eye	v10_artery/aorta	v11_vein	v12_lymphnode	v13_peripheral blood	v14_spleen	v15_thymus	v16_bone marrow	v17_adipose	v18_bone	v19_skin	v20_uterus	v21_placenta	v22_prostate	v23_ovary	v24_testis	v25_heart	v26_muscle	v27_esophagus	v28_stomach	v29_intestine	v30_colon	v31_liver/hepato	v32_lung	v33_bladder	v34_kidney	v35_pituitary	v36_thyroid/parathyroid	v37_adrenal gland	v38_pancreas	v39_breast	v40_salivary
hsa:286430	1	0	0	0	0	0	0	0	0	0	0	0	0	0	0	0	0	0	0	0	0	0	0	0	0	0	0	0	0	0	0	0	0	0	0	0	0	0	0	0	0
hsa:1043	1	0	0	0	0	0	0	0	0	0	0	0	0	0	0	0	0	0	0	0	0	0	0	0	0	0	0	0	0	0	0	0	0	0	0	0	0	0	0	0	0
hsa:201633	1	0	0	0	0	0	0	0	0	0	0	0	1	0	0	0	0	0	0	0	0	0	0	0	0	0	0	0	0	0	0	0	1	0	0	0	0	1	0	0	0
hsa:2826	1	0	0	0	0	0	0	0	0	0	0	0	0	0	0	0	0	0	0	0	0	0	0	0	0	0	0	0	0	0	0	0	0	0	0	0	0	0	0	0	0
hsa:338328	1	0	0	0	0	0	0	0	0	0	0	0	0	0	0	0	0	1	0	0	0	0	0	0	0	0	0	0	0	0	0	0	0	0	0	0	0	0	0	0	0
hsa:474382	1	0	0	0	0	0	0	0	0	0	0	0	0	0	0	0	0	0	0	0	0	0	0	0	1	0	0	0	0	0	0	0	0	0	0	0	0	0	0	0	0
hsa:139793	1	0	0	0	0	0	0	0	0	0	0	0	0	0	0	0	0	0	0	0	0	0	0	0	0	0	0	0	0	0	0	0	0	0	0	0	0	0	0	0	0
hsa:84547	1	0	0	0	0	0	0	0	0	0	0	0	0	0	0	0	0	0	0	0	0	0	0	0	0	0	0	0	0	0	0	0	0	0	0	0	0	0	0	0	0
hsa:2006	1	0	0	0	0	0	0	0	0	0	0	0	0	0	0	0	0	1	0	0	0	0	1	0	1	0	0	0	0	0	0	0	0	0	0	0	0	0	0	0	0
hsa:10666	1	0	0	0	0	0	0	0	0	0	0	0	1	0	0	0	0	0	0	0	0	0	0	0	0	0	0	0	0	0	0	0	1	0	0	0	1	0	0	0	0
hsa:84519	1	0	0	0	0	0	0	0	0	0	0	0	0	0	0	0	0	0	0	0	0	0	0	0	1	0	0	0	0	0	0	0	0	0	0	0	0	0	0	0	0
hsa:55287	1	0	0	0	0	0	0	0	0	0	0	0	0	0	0	0	0	0	0	0	0	0	1	0	0	0	0	0	0	0	0	0	1	0	0	0	0	0	0	0	0
hsa:10225	1	0	0	0	0	0	0	0	0	0	0	0	1	0	0	0	0	0	0	0	0	0	0	0	0	0	0	0	0	0	0	0	1	0	0	0	0	1	0	0	0
hsa:4046	1	0	0	0	0	0	0	0	0	0	0	0	0	0	0	0	0	1	0	0	0	0	1	0	0	0	0	0	0	0	0	0	0	0	0	0	0	1	0	0	0
hsa:284106	1	0	0	0	0	0	0	0	0	0	0	0	0	0	0	0	0	0	0	0	0	0	0	0	0	0	0	0	0	0	0	0	0	0	0	0	0	0	0	0	0
hsa:10618	1	0	0	0	0	0	0	0	0	0	0	0	0	0	0	0	0	0	0	0	0	0	0	0	0	0	0	0	0	0	0	0	0	0	0	0	0	0	0	0	0
hsa:6941	1	0	0	0	0	0	0	0	0	0	0	0	0	0	0	0	0	0	0	0	0	0	0	0	0	0	0	0	0	0	0	0	0	0	0	0	0	0	0	0	0
hsa:7425	1	1	0	0	0	0	0	0	0	0	0	0	0	0	0	0	0	0	0	0	0	0	0	0	0	0	0	0	0	0	0	0	0	0	0	0	0	0	0	0	0
hsa:4758	1	0	0	0	0	0	0	0	0	0	0	0	0	0	0	0	0	0	0	0	0	0	0	0	0	0	0	0	0	0	0	0	0	0	0	0	0	0	0	0	0
hsa:10849	1	0	0	0	0	0	0	0	0	0	0	0	0	0	0	0	0	0	0	0	0	0	0	0	0	0	0	0	0	0	0	0	0	0	0	0	0	0	0	0	0
hsa:54	1	0	0	0	0	0	0	0	0	0	0	0	1	0	0	0	0	0	0	0	0	0	0	0	0	0	0	0	0	0	0	0	1	0	0	0	0	1	0	0	0
hsa:284525	1	0	0	0	0	0	0	0	0	0	0	0	0	0	0	0	0	0	0	0	0	0	0	0	1	0	0	0	0	0	0	0	0	0	0	0	0	0	0	0	0
hsa:148581	1	0	0	0	0	0	0	0	0	0	0	0	0	0	0	0	0	0	0	0	0	0	0	0	0	0	0	0	0	0	0	0	0	0	0	0	0	0	0	0	0
hsa:339416	1	1	0	0	0	0	0	0	0	0	0	0	0	0	0	0	0	0	0	0	0	0	0	1	1	0	0	0	0	0	0	0	0	0	0	0	0	0	0	0	0
hsa:29070	1	0	0	0	0	0	0	0	0	0	0	0	0	0	0	0	0	0	0	0	0	0	0	0	0	0	0	0	0	0	0	0	0	0	0	0	0	0	0	0	0
hsa:84693	1	0	0	0	0	0	0	0	0	0	0	0	0	0	0	0	0	0	0	0	0	0	0	0	0	0	0	0	0	0	0	1	0	0	0	0	0	0	0	0	0
hsa:373156	1	0	0	0	0	0	0	0	0	0	0	0	1	0	0	0	0	0	0	0	0	0	0	0	0	0	0	0	0	0	0	0	0	0	0	0	0	1	0	1	0
hsa:64122	1	0	0	0	0	0	0	0	0	0	0	0	0	0	0	0	0	0	0	0	0	0	0	0	0	0	0	0	0	0	0	0	0	0	0	0	0	0	0	0	0
hsa:79672	1	0	0	0	0	0	0	0	0	0	0	0	0	0	0	0	0	0	0	0	0	0	0	0	0	0	0	0	0	0	0	0	0	0	0	0	0	0	0	0	0
hsa:23252	1	0	0	0	0	0	0	0	0	0	0	0	0	0	0	0	0	0	0	0	0	0	0	0	0	0	0	0	0	0	0	0	0	0	0	0	0	0	0	0	0
hsa:54664	1	0	0	0	0	0	0	0	0	0	0	0	0	0	0	0	0	0	0	0	0	0	0	0	0	0	1	0	0	0	0	0	0	0	0	0	0	0	0	0	0
hsa:10460	1	0	0	0	0	0	0	0	0	0	0	0	1	0	0	0	0	0	0	0	0	0	0	0	1	0	0	0	0	0	0	0	0	0	0	0	0	1	0	0	0
hsa:54852	1	0	0	0	0	0	0	0	0	0	0	0	0	0	0	0	0	0	0	0	0	0	0	0	0	0	0	0	0	0	0	0	1	0	1	0	0	0	0	0	0
hsa:51567	1	0	0	0	0	0	0	0	0	0	0	0	0	0	0	0	0	0	0	0	0	0	0	0	0	0	0	0	0	0	0	0	0	0	0	0	0	0	0	0	0
hsa:9191	1	0	0	0	0	0	0	0	0	0	0	0	0	0	0	0	0	1	0	0	0	0	0	0	0	1	1	0	0	0	0	0	1	0	0	0	0	0	0	0	0
hsa:285331	1	0	0	0	0	0	0	0	0	0	0	0	1	0	0	0	0	0	0	0	0	0	0	1	0	0	1	0	0	0	0	0	0	0	0	0	0	0	0	0	0
hsa:284654	1	0	0	0	0	0	0	0	0	0	0	0	0	0	0	0	0	0	0	0	0	0	0	1	0	0	0	0	0	0	0	0	0	0	0	0	0	0	0	0	0
hsa:1066	1	0	0	0	0	0	0	0	0	0	0	0	0	0	0	0	0	0	0	0	0	0	0	0	0	0	0	0	0	0	0	1	1	0	0	0	0	0	0	1	0
hsa:8824	1	0	0	0	0	0	0	0	0	0	0	0	0	0	0	0	0	0	0	0	0	0	0	0	0	0	0	0	0	0	0	1	0	0	0	0	0	0	0	0	0
hsa:84632	1	0	0	0	0	0	0	0	0	0	0	0	0	0	0	0	0	0	0	0	0	0	0	1	0	0	0	0	0	0	0	0	0	0	1	0	1	0	0	0	0
hsa:64806	1	1	0	0	0	0	0	0	0	0	0	0	0	0	0	0	0	0	0	0	0	0	0	0	0	0	0	0	0	0	0	0	0	0	0	0	1	0	0	0	0
hsa:3605	1	0	0	0	0	0	0	0	0	0	0	0	0	0	0	0	0	0	0	0	0	0	0	0	0	0	0	0	0	0	0	0	0	0	0	0	0	0	0	0	0
hsa:27189	1	0	0	0	0	0	0	0	0	0	0	0	0	0	0	0	0	0	0	0	0	0	0	0	0	0	0	0	0	0	0	0	0	0	0	0	0	0	0	0	0
hsa:112744	1	0	0	0	0	0	0	0	0	0	0	0	0	0	0	0	0	0	0	0	0	0	0	0	0	0	0	0	0	0	0	0	0	0	0	0	0	0	0	0	0
hsa:388931	1	0	0	0	0	0	0	0	0	0	0	0	0	0	0	0	0	1	0	0	0	0	1	0	0	0	0	0	0	0	0	0	1	0	0	0	0	0	0	0	0
hsa:253827	1	0	0	0	0	0	0	0	0	0	0	0	0	0	0	0	0	0	0	0	0	0	1	0	0	1	1	0	0	0	0	0	0	0	0	0	0	0	0	0	0
hsa:64839	1	1	0	0	0	0	0	0	0	0	0	0	0	0	0	0	0	0	0	0	0	0	0	0	0	1	0	0	0	0	0	0	0	0	0	0	0	0	0	0	0
hsa:978	1	0	0	0	0	0	0	0	0	0	0	0	0	0	0	0	0	0	0	0	0	0	0	0	0	0	0	0	0	0	0	0	0	0	0	0	0	0	0	0	0
hsa:412	1	1	0	0	0	0	0	0	0	0	0	0	0	0	0	0	0	1	0	0	0	0	0	0	0	0	0	0	0	0	0	0	0	0	0	0	0	0	0	1	0
hsa:57544	1	0	0	0	0	0	0	0	0	0	0	0	0	0	0	0	0	0	0	0	0	0	0	0	0	0	0	0	0	0	0	0	0	0	0	0	0	0	0	0	0
hsa:80020	1	1	0	0	0	0	0	0	0	0	0	0	0	0	0	0	0	0	0	0	0	0	0	0	0	0	0	0	0	0	0	0	0	0	0	0	1	0	0	0	0
hsa:11098	1	0	0	0	0	0	0	0	0	0	0	0	0	0	0	0	0	0	0	0	0	0	0	0	0	0	0	0	0	0	0	0	0	0	0	0	0	0	0	0	0
hsa:10003	1	0	0	0	0	0	0	0	0	0	0	0	0	0	0	0	0	0	0	0	0	0	0	0	0	0	0	0	0	0	0	0	0	0	0	0	0	0	0	0	0
hsa:343035	1	0	0	0	0	0	0	0	0	0	0	0	1	0	0	0	0	0	0	0	0	0	0	0	0	0	0	0	0	0	1	0	0	0	0	0	0	0	0	0	0
hsa:10775	1	0	0	0	0	0	0	0	0	0	0	0	0	0	0	0	0	0	0	0	0	0	0	0	0	0	0	0	0	0	0	0	0	0	0	0	0	0	0	0	0
hsa:54850	1	0	0	0	0	0	0	0	0	0	0	0	0	0	0	0	0	0	0	0	0	0	0	0	0	0	0	0	0	0	0	0	0	0	0	0	0	0	0	0	0
hsa:112817	1	0	0	0	0	0	0	0	0	0	0	0	0	0	0	0	0	0	0	0	0	0	0	0	0	0	0	0	0	0	0	1	0	0	1	0	0	0	0	0	0
hsa:9518	1	0	0	0	0	0	0	0	0	0	0	0	0	0	0	0	0	0	0	0	0	0	1	0	0	0	0	0	0	0	0	0	0	0	0	0	0	0	0	0	0
hsa:3623	1	0	0	0	0	0	0	0	0	0	0	0	0	0	0	0	0	0	0	0	0	0	0	1	1	0	0	0	0	0	0	0	0	0	0	0	0	0	0	0	0
hsa:4974	1	1	0	0	0	0	0	0	0	0	0	0	0	0	0	0	0	0	0	0	0	0	0	0	0	0	0	0	0	0	0	0	0	0	0	0	0	0	0	0	0
hsa:55540	1	1	0	0	0	0	0	0	0	0	0	0	0	0	0	0	0	0	0	0	0	0	0	0	0	0	0	0	0	0	0	1	0	0	1	0	0	0	0	0	0
hsa:148022	1	0	0	0	0	0	0	0	0	0	0	0	0	0	0	0	0	0	0	0	0	0	0	0	0	0	1	0	0	0	0	0	1	0	0	0	0	0	0	0	0
hsa:871	1	0	0	0	0	0	0	0	0	0	0	0	0	0	0	0	0	0	0	0	0	0	0	0	0	0	0	0	0	0	0	0	0	0	0	0	0	0	0	0	0
hsa:3568	1	0	0	0	0	0	0	0	0	0	0	0	1	0	0	0	0	0	0	0	0	0	0	1	0	1	0	0	0	0	1	0	1	0	0	0	0	1	0	0	0
hsa:23765	1	0	0	0	0	0	0	0	0	0	0	0	0	0	0	0	0	0	0	0	0	0	0	0	0	0	0	0	0	0	0	0	0	0	0	0	0	0	0	0	0
hsa:6376	1	0	0	0	0	0	0	0	0	0	0	0	0	0	0	0	0	0	0	0	0	0	0	0	0	0	0	0	0	0	0	0	1	0	0	0	0	0	0	0	0
hsa:831	1	0	0	0	0	0	0	0	0	0	0	0	0	0	0	0	0	0	0	0	0	0	0	0	0	0	0	0	0	0	0	0	0	0	0	0	0	0	0	0	0
hsa:65977	1	0	0	0	0	0	0	0	0	0	0	0	0	0	0	0	0	0	0	0	0	0	0	0	0	0	0	0	0	0	0	0	0	0	0	0	0	0	0	0	0
hsa:26762	1	1	0	0	0	0	0	0	0	0	0	0	0	0	0	0	0	0	0	0	0	0	0	0	0	0	0	0	0	0	0	0	0	0	1	0	0	0	0	1	0
hsa:5269	1	0	0	0	0	0	0	0	0	0	0	0	0	0	0	0	0	0	0	0	0	0	0	0	0	0	0	0	0	0	0	0	0	0	0	0	0	0	0	0	0
hsa:760	1	0	0	0	0	0	0	0	0	0	0	0	0	0	0	0	0	0	0	0	0	0	0	0	0	0	0	0	0	0	0	0	0	0	1	0	0	0	0	0	0
hsa:7125	1	0	0	0	0	0	0	0	0	0	0	0	0	0	0	0	0	0	0	0	0	0	0	0	0	0	1	0	0	0	0	0	0	0	0	0	1	0	0	1	0
hsa:9510	1	0	0	0	0	0	0	0	0	0	0	0	0	0	0	0	0	0	0	0	0	0	0	0	0	0	0	0	0	0	0	0	0	0	0	0	0	0	0	0	0
hsa:4240	1	0	0	0	0	0	0	0	0	0	0	0	0	0	0	0	0	0	0	0	0	0	0	0	0	0	0	0	0	0	0	0	0	0	0	0	0	0	0	0	0
hsa:1291	1	0	0	0	0	0	0	0	0	0	0	0	0	0	0	0	0	0	0	0	0	0	0	0	0	0	0	0	0	0	0	0	0	0	0	0	0	0	0	0	0
hsa:8614	1	0	0	0	0	0	0	0	0	0	0	0	0	0	0	0	0	0	0	0	0	0	0	0	0	0	0	0	0	0	0	0	1	0	0	0	0	0	0	0	0
hsa:5340	1	0	0	0	0	0	0	0	0	0	0	0	0	0	0	0	0	0	0	0	0	0	0	0	0	0	0	0	0	0	0	1	0	0	1	0	0	0	0	0	0
hsa:23562	1	0	0	0	0	0	0	0	0	0	0	0	0	0	0	0	0	0	0	0	0	0	0	0	0	0	0	0	0	0	0	1	0	0	1	0	0	0	0	0	0
hsa:1272	1	1	0	0	0	0	0	0	0	0	0	0	0	0	0	0	0	0	0	0	0	0	1	0	0	0	0	0	0	0	0	0	0	0	0	0	0	0	0	0	0
hsa:2192	1	0	0	0	0	0	0	0	0	0	0	0	1	0	0	0	0	0	0	0	0	0	1	0	0	0	0	0	0	0	0	0	0	0	0	0	0	0	0	0	0
hsa:132014	1	0	0	0	0	0	0	0	0	0	0	0	0	0	0	0	0	0	0	0	0	0	0	0	0	0	0	0	0	0	0	0	0	0	0	0	0	0	0	1	0
hsa:3732	1	0	0	0	0	0	0	0	0	0	0	0	0	0	0	0	0	0	0	0	0	0	0	1	0	0	0	0	0	0	0	0	1	0	0	0	0	1	0	0	0
hsa:30008	1	0	0	0	0	0	0	0	0	0	0	0	0	0	0	0	0	0	0	0	0	0	0	0	0	0	0	0	0	0	0	0	0	0	0	0	0	0	0	0	0
hsa:347730	1	1	0	0	0	0	0	0	0	0	0	0	0	0	0	0	0	0	0	0	0	0	0	0	0	0	0	0	0	0	0	0	0	0	0	0	0	0	0	0	0
hsa:631	1	1	0	0	0	0	0	0	0	0	0	0	0	0	0	0	0	0	0	0	0	0	0	0	1	0	0	0	0	0	0	0	0	0	0	0	1	0	0	0	0
hsa:1238	1	0	0	0	0	0	0	0	0	0	0	0	0	0	0	0	0	0	0	0	0	0	0	0	0	0	0	0	0	0	0	0	0	0	0	0	0	0	0	0	0
hsa:129807	1	1	0	0	0	0	0	0	0	0	0	0	0	0	0	0	0	0	0	0	0	0	0	1	0	0	0	0	0	0	1	1	0	0	0	0	0	0	0	0	0
hsa:131873	1	0	0	0	0	0	0	0	0	0	0	0	0	0	0	0	0	0	0	0	0	0	0	0	0	1	0	0	0	0	0	0	1	0	0	0	0	0	0	1	0
hsa:256076	1	0	0	0	0	0	0	0	0	0	0	0	0	0	0	0	0	0	0	0	0	0	0	0	1	0	0	0	0	0	0	0	1	0	1	0	0	0	0	0	0
hsa:2155	1	0	0	0	0	0	0	0	0	0	0	0	0	0	0	0	0	0	0	0	0	0	0	0	0	0	0	0	0	0	0	1	0	0	0	0	0	0	0	0	0
hsa:5978	1	0	0	0	0	0	0	0	0	0	0	0	0	0	0	0	0	0	0	0	0	0	0	0	0	0	0	0	0	0	0	0	0	0	0	0	0	0	0	0	0
hsa:7448	1	0	0	0	0	0	0	0	0	0	0	0	0	0	0	0	0	0	0	0	0	0	0	0	0	1	0	0	0	0	0	1	0	0	0	0	0	0	0	0	0
hsa:973	1	0	0	0	0	0	0	0	0	0	0	0	1	0	0	0	0	0	0	0	0	0	0	0	0	0	0	0	0	0	0	0	0	0	0	0	0	1	0	0	0
hsa:7040	1	0	0	0	0	0	0	0	0	0	0	0	0	0	0	0	0	0	0	0	0	0	0	0	0	0	0	0	0	0	0	0	0	0	0	0	0	0	0	0	0
hsa:682	1	0	0	0	0	0	0	0	0	0	0	0	0	0	0	0	0	0	0	0	0	0	0	0	1	0	0	0	0	0	0	0	0	0	1	0	1	0	0	0	0
hsa:974	1	0	0	0	0	0	0	0	0	0	0	0	1	0	0	0	0	0	0	0	0	0	0	0	0	0	0	0	0	0	0	0	0	0	0	0	0	1	0	0	0
hsa:5159	1	0	0	0	0	0	0	0	0	0	0	0	0	0	0	0	0	0	0	0	0	0	0	0	0	0	0	0	0	0	0	0	0	0	0	0	0	0	0	0	0
hsa:9509	1	0	0	0	0	0	0	0	0	0	0	0	0	0	0	0	0	1	0	0	0	0	0	0	0	0	0	0	0	0	0	0	1	0	0	0	0	0	0	1	0
hsa:9508	1	0	0	0	0	0	0	0	0	0	0	0	0	0	0	0	0	0	0	0	0	0	0	0	1	0	0	0	0	0	0	0	0	0	0	0	0	0	0	0	0
hsa:4015	1	0	0	0	0	0	0	0	0	0	0	0	0	0	0	0	0	0	0	0	0	0	0	0	0	0	0	0	0	0	0	0	0	0	0	0	0	0	0	0	0
hsa:3676	1	0	0	0	0	0	0	0	0	0	0	0	1	0	0	0	0	0	0	0	0	0	0	0	0	0	0	0	0	0	0	0	1	0	0	0	0	1	0	0	0
hsa:4601	1	1	0	0	0	0	0	0	0	0	0	0	0	0	0	0	0	0	0	0	0	0	1	0	0	0	0	0	0	0	1	0	0	0	0	0	0	0	0	0	0
hsa:1949	1	1	0	0	0	0	0	0	0	0	0	0	0	0	0	0	0	0	0	0	0	0	0	1	0	0	0	0	0	0	0	0	0	0	0	0	0	0	0	0	0
hsa:25945	1	0	0	0	0	0	0	0	0	0	0	0	0	0	0	0	0	0	0	0	0	0	0	0	0	0	0	0	0	0	0	0	0	0	0	0	0	0	0	0	0
hsa:57715	1	0	0	0	0	0	0	0	0	0	0	0	0	0	0	0	0	0	0	0	0	0	0	0	0	0	0	0	0	0	0	1	0	0	0	0	0	0	0	0	0
hsa:1191	1	0	0	0	0	0	0	0	0	0	0	0	0	0	0	0	0	0	0	0	0	0	0	0	0	0	0	0	0	0	0	0	0	0	0	0	0	0	0	0	0
hsa:1292	1	0	0	0	0	0	0	0	0	0	0	0	0	0	0	0	0	0	0	0	0	0	0	0	0	0	0	0	0	0	0	0	0	0	0	0	0	0	0	0	0
hsa:10825	1	0	0	0	0	0	0	0	0	0	0	0	0	0	0	0	0	0	0	0	0	0	0	0	0	0	1	0	0	0	0	0	0	0	0	0	0	0	0	0	0
hsa:176	1	0	0	0	0	0	0	0	0	0	0	0	0	0	0	0	0	0	0	0	0	0	0	0	1	0	0	0	0	0	0	0	1	0	1	0	0	0	0	0	0
hsa:155465	1	0	0	0	0	0	0	0	0	0	0	0	0	0	0	0	0	0	0	0	0	0	0	1	0	0	0	0	0	0	1	0	1	0	0	0	0	0	0	0	0
hsa:56950	1	0	0	0	0	0	0	0	0	0	0	0	0	0	0	0	0	0	0	0	0	0	0	0	0	1	0	0	0	0	0	0	0	0	0	0	0	0	0	0	0
hsa:10331	1	0	0	0	0	0	0	0	0	0	0	0	0	0	0	0	0	0	0	0	0	0	0	0	0	0	0	0	0	0	0	0	0	0	0	0	0	0	0	0	0
hsa:5896	1	0	0	0	0	0	0	0	0	0	0	0	0	0	0	0	0	0	0	0	0	0	0	0	0	0	0	0	0	0	0	0	0	0	1	0	0	0	0	0	0
hsa:84818	1	0	0	0	0	0	0	0	0	0	0	0	0	0	0	0	0	1	0	0	0	0	1	1	0	0	0	0	0	0	0	1	0	0	1	0	0	0	0	0	0
hsa:8698	1	0	0	0	0	0	0	0	0	0	0	0	1	0	0	0	0	0	0	0	0	0	0	0	0	0	0	0	0	0	0	0	0	0	0	0	0	1	0	0	0
hsa:8844	1	0	0	0	0	0	0	0	0	0	0	0	0	0	0	0	0	0	0	0	0	0	0	0	0	0	0	0	0	0	0	0	0	0	0	0	0	0	0	0	0
hsa:27329	1	0	0	0	0	0	0	0	0	0	0	0	0	0	0	0	0	0	0	0	0	0	0	0	0	0	0	0	0	0	0	1	0	0	1	0	0	0	0	0	0
hsa:5270	1	0	0	0	0	0	0	0	0	0	0	0	0	0	0	0	0	0	0	0	0	0	0	1	1	0	0	0	0	0	0	0	0	0	0	0	0	0	0	0	0
hsa:5054	1	0	0	0	0	0	0	0	0	0	0	0	0	0	0	0	0	0	0	0	0	0	0	0	0	0	0	0	0	0	1	0	1	0	0	0	0	0	0	0	0
hsa:5327	1	0	0	0	0	0	0	0	0	0	0	0	0	0	0	0	0	0	0	0	0	0	0	1	1	0	0	0	0	0	0	0	0	0	1	0	0	0	0	0	0
hsa:5817	1	0	0	0	0	0	0	0	0	0	0	0	0	0	0	0	0	0	0	0	0	0	0	0	0	1	0	0	0	0	0	1	1	0	0	0	0	0	0	0	0
hsa:4884	1	1	0	0	0	0	0	0	0	0	0	0	0	0	0	0	0	0	0	0	0	0	0	0	0	0	0	0	0	0	1	0	0	0	0	0	0	0	0	0	0
hsa:6364	1	0	0	0	0	0	0	0	0	0	0	0	0	0	0	0	0	0	0	0	0	0	0	0	0	0	0	0	0	0	0	0	1	0	1	0	0	1	0	0	0
hsa:1081	1	0	0	0	0	0	0	0	0	0	0	0	0	0	0	0	0	0	0	0	0	0	0	0	0	0	0	0	0	0	0	0	0	0	0	0	0	0	0	0	0
hsa:4303	1	0	0	0	0	0	0	0	0	0	0	0	0	0	0	0	0	0	0	0	0	0	0	0	0	0	0	0	0	0	0	0	0	0	0	0	0	0	0	0	0
hsa:10626	1	0	0	0	0	0	0	0	0	0	0	0	0	0	0	0	0	0	0	0	0	0	0	0	0	0	0	0	0	0	0	0	0	0	0	0	1	0	0	0	0
hsa:117166	1	0	0	0	0	0	0	0	0	0	0	0	1	0	0	0	0	0	0	0	0	0	0	0	0	0	0	0	0	0	0	0	0	0	1	0	0	0	0	0	0
hsa:731	1	0	0	0	0	0	0	0	0	0	0	0	0	0	0	0	0	0	0	0	0	0	0	0	0	0	0	0	0	0	0	0	0	0	0	0	0	0	0	0	0
hsa:3361	1	0	0	0	0	0	0	0	0	0	0	0	0	0	0	0	0	0	0	0	0	0	0	0	0	0	0	0	0	0	0	0	0	0	0	0	0	0	0	0	0
hsa:10290	1	0	0	0	0	0	0	0	0	0	0	0	0	0	0	0	0	0	0	0	0	0	0	0	0	0	1	0	0	0	0	0	0	0	0	0	0	0	0	0	0
hsa:735	1	0	0	0	0	0	0	0	0	0	0	0	0	0	0	0	0	0	0	0	0	0	0	0	0	0	0	0	0	0	0	1	0	0	0	0	0	0	0	0	0
hsa:51303	1	0	0	0	0	0	0	0	0	0	0	0	1	0	0	0	0	0	0	0	0	0	0	0	0	0	0	0	0	0	0	1	0	0	0	0	0	1	0	0	0
hsa:3681	1	0	0	0	0	0	0	0	0	0	0	0	0	0	0	0	0	0	0	0	0	0	0	1	0	0	0	0	0	0	0	0	0	0	0	0	0	1	0	0	0
hsa:8530	1	0	0	0	0	0	0	0	0	0	0	0	1	0	0	0	0	0	0	0	0	0	0	0	0	0	0	0	0	0	0	0	1	0	0	0	0	1	0	0	0
hsa:9022	1	0	0	0	0	0	0	0	0	0	0	0	0	0	0	0	0	0	0	0	0	0	0	0	0	0	0	0	0	0	0	0	1	0	0	0	1	0	0	0	0
hsa:64175	1	0	0	0	0	0	0	0	0	0	0	0	0	0	0	0	0	0	0	0	0	0	0	0	0	0	0	0	0	0	0	0	0	0	0	0	0	0	0	0	0
hsa:2335	1	0	0	0	0	0	0	0	0	0	0	0	0	0	0	0	0	0	0	0	0	0	0	0	0	0	0	0	0	0	0	1	1	0	0	0	0	0	0	0	0
hsa:55907	1	1	0	0	0	0	0	0	0	0	0	0	0	0	0	0	0	0	0	0	0	0	0	0	1	0	0	0	0	0	0	0	0	0	0	0	0	0	0	0	0
hsa:126789	1	0	0	0	0	0	0	0	0	0	0	0	0	0	0	0	0	0	0	0	0	0	0	0	0	0	0	0	0	0	0	0	0	0	0	0	0	0	0	0	0
hsa:121506	1	0	0	0	0	0	0	0	0	0	0	0	0	0	0	0	0	0	0	0	0	0	0	0	0	0	0	0	0	0	0	0	0	0	1	0	0	0	0	0	0
hsa:2653	1	0	0	0	0	0	0	0	0	0	0	0	0	0	0	0	0	0	0	0	0	0	0	0	0	0	0	0	0	0	1	0	0	0	1	0	0	0	0	1	0
hsa:51661	1	0	0	0	0	0	0	0	0	0	0	0	0	0	0	0	0	0	0	0	0	0	0	1	0	0	0	0	0	0	0	0	0	0	0	0	0	0	0	0	0
hsa:1303	1	0	0	0	0	0	0	0	0	0	0	0	0	0	0	0	0	1	0	0	0	0	0	1	0	0	0	0	0	0	0	0	0	0	0	0	0	0	0	0	0
hsa:269	1	0	0	0	0	0	0	0	0	0	0	0	0	0	0	0	0	0	0	0	0	0	0	1	1	0	1	0	0	0	0	0	0	0	0	0	0	0	0	0	0
hsa:4626	1	0	0	0	0	0	0	0	0	0	0	0	0	0	0	0	0	0	0	0	0	0	0	0	0	0	1	0	0	0	0	0	0	0	0	0	1	0	0	1	0
hsa:60681	1	0	0	0	0	0	0	0	0	0	0	0	0	0	0	0	0	0	0	0	0	0	0	0	0	0	0	0	0	0	0	0	0	0	0	0	0	0	0	0	0
hsa:2171	1	0	0	0	0	0	0	0	0	0	0	0	0	0	0	0	0	0	0	0	0	0	0	0	0	0	0	0	0	0	0	0	0	0	0	0	0	0	0	0	0
hsa:1281	1	0	0	0	0	0	0	0	0	0	0	0	0	0	0	0	0	0	0	0	0	0	0	0	0	0	0	0	0	0	0	0	0	0	0	0	0	0	0	1	0
hsa:1277	1	0	0	0	0	0	0	0	0	0	0	0	0	0	0	0	0	0	0	0	0	0	0	0	0	0	0	0	0	0	0	0	0	0	0	0	0	0	0	0	0
hsa:1301	1	1	0	0	0	0	0	0	0	0	0	0	1	0	0	0	0	0	0	0	0	0	1	0	0	0	0	0	0	0	1	0	1	0	0	0	0	0	0	1	0
hsa:1290	1	0	0	0	0	0	0	0	0	0	0	0	0	0	0	0	0	0	0	0	0	0	0	0	0	0	0	0	0	0	0	0	0	0	0	0	0	0	0	1	0
hsa:255626	1	0	0	0	0	0	0	0	0	0	0	0	0	0	0	0	0	0	0	0	0	0	0	0	0	0	0	0	0	0	0	0	0	0	0	0	0	0	0	0	0
hsa:54431	2	0	0	0	0	0	0	0	0	0	0	0	0	0	0	0	0	0	0	0	0	0	0	0	0	0	0	0	0	0	0	0	0	0	0	0	0	0	0	0	0
hsa:1789	2	0	0	0	0	0	0	0	0	0	0	0	0	0	0	0	0	1	0	0	0	0	1	0	1	0	0	0	0	0	0	0	0	0	1	0	0	0	0	0	0
hsa:55846	2	0	0	0	0	0	0	0	0	0	0	0	0	0	0	0	0	0	0	0	0	0	0	0	0	0	0	0	0	0	0	0	0	0	0	0	0	0	0	0	0
hsa:23105	2	1	0	0	0	0	0	0	0	0	0	0	0	0	0	0	0	0	0	0	0	0	1	0	0	0	0	0	0	0	0	0	0	0	1	0	0	0	0	0	0
hsa:80224	2	0	0	0	0	0	0	0	0	0	0	0	0	0	0	0	0	0	0	0	0	0	0	0	0	0	0	0	0	0	0	0	0	0	0	0	0	0	0	0	0
hsa:2671	2	0	0	0	0	0	0	0	0	0	0	0	0	0	0	0	0	0	0	0	0	0	0	0	0	0	0	0	0	0	0	0	0	0	0	0	0	0	0	0	0
hsa:1786	2	0	0	0	0	0	0	0	0	0	0	0	1	0	0	0	0	0	0	0	0	0	0	0	1	0	0	0	0	0	0	0	0	0	0	0	0	0	0	0	0
hsa:29128	2	1	0	0	0	0	0	0	0	0	0	0	1	0	0	0	0	0	0	0	0	0	0	0	1	0	0	0	0	0	0	0	0	0	0	0	0	1	0	0	0
hsa:56180	2	0	0	0	0	0	0	0	0	0	0	0	0	0	0	0	0	0	0	0	0	0	0	0	0	0	0	0	0	0	0	0	0	0	0	0	0	0	0	0	0
hsa:57231	2	0	0	0	0	0	0	0	0	0	0	0	0	0	0	0	0	0	0	0	0	0	0	0	1	0	0	0	0	0	0	0	0	0	0	0	0	0	0	0	0
hsa:10491	2	0	0	0	0	0	0	0	0	0	0	0	0	0	0	0	0	0	0	0	0	0	0	0	0	0	0	0	0	0	0	0	0	0	0	0	0	0	0	0	0
hsa:267	2	0	0	0	0	0	0	0	0	0	0	0	0	0	0	0	0	0	0	0	0	0	0	0	0	0	0	0	0	0	0	0	0	0	0	0	0	0	0	0	0
hsa:143888	2	0	0	0	0	0	0	0	0	0	0	0	0	0	0	0	0	0	0	0	0	0	0	0	0	0	0	0	0	0	0	0	0	0	0	0	0	0	0	0	0
hsa:79070	2	0	0	0	0	0	0	0	0	0	0	0	0	0	0	0	0	0	0	0	0	0	0	0	0	0	0	0	0	0	0	0	0	0	0	0	0	0	0	0	0
hsa:8334	2	0	0	0	0	0	0	0	0	0	0	0	0	0	0	0	0	0	0	0	0	0	0	0	0	0	0	0	0	0	0	0	0	0	0	0	0	0	0	0	0
hsa:2720	2	0	0	0	0	0	0	0	0	0	0	0	1	0	0	0	0	0	0	0	0	0	0	0	0	0	0	0	0	0	0	0	1	0	0	0	0	0	0	0	0
hsa:64374	2	0	0	0	0	0	0	0	0	0	0	0	0	0	0	0	0	0	0	0	0	0	0	0	0	0	0	0	0	0	0	0	0	0	0	0	0	0	0	0	0
hsa:55627	2	0	0	0	0	0	0	0	0	0	0	0	0	0	0	0	0	0	0	0	0	0	0	0	0	0	0	0	0	0	0	0	0	0	0	0	0	0	0	0	0
hsa:2146	2	0	0	0	0	0	0	0	0	0	0	0	1	0	0	0	0	0	0	0	0	0	0	1	0	1	0	0	0	0	0	0	1	0	1	0	0	0	0	0	0
hsa:9202	2	0	0	0	0	0	0	0	0	0	0	0	0	0	0	0	0	0	0	0	0	0	0	1	1	0	0	0	0	0	0	0	0	0	0	0	0	0	0	0	0
hsa:211	2	0	0	0	0	0	0	0	0	0	0	0	0	0	0	0	0	0	0	0	0	0	0	0	0	0	0	0	0	0	0	1	0	0	0	0	0	0	0	0	0
hsa:23613	2	1	0	0	0	0	0	0	0	0	0	0	0	0	0	0	0	0	0	0	0	0	0	0	0	1	0	0	0	0	0	0	0	0	0	0	0	0	0	0	0
hsa:29079	2	0	0	0	0	0	0	0	0	0	0	0	0	0	0	0	0	0	0	0	0	0	0	0	1	0	0	0	0	0	0	0	0	0	0	0	0	0	0	0	0
hsa:29078	2	0	0	0	0	0	0	0	0	0	0	0	0	0	0	0	0	0	0	0	0	0	0	0	0	0	0	0	0	0	0	0	0	0	0	0	0	0	0	0	0
hsa:10695	2	0	0	0	0	0	0	0	0	0	0	0	0	0	0	0	0	0	0	0	0	0	0	0	0	0	0	0	0	0	0	0	0	0	0	0	0	0	0	0	0
hsa:1146	2	0	0	0	0	0	0	0	0	0	0	0	0	0	0	0	0	0	0	0	0	0	0	0	0	0	0	0	0	0	0	0	0	0	0	0	0	0	0	0	0
hsa:9618	2	0	0	0	0	0	0	0	0	0	0	0	0	0	0	0	0	0	0	0	0	0	0	0	0	0	0	0	0	0	0	0	0	0	0	0	0	0	0	0	0
hsa:7187	2	1	0	0	0	0	0	0	0	0	0	0	0	0	0	0	0	0	0	0	0	0	0	0	0	0	1	0	0	0	0	0	0	0	0	0	0	0	0	0	0
hsa:57221	2	1	0	0	0	0	0	0	0	0	0	0	0	0	0	0	0	0	0	0	0	0	0	0	0	0	0	0	0	0	0	0	0	0	0	0	0	0	0	0	0
hsa:23531	2	0	0	0	0	0	0	0	0	0	0	0	0	0	0	0	0	0	0	0	0	0	0	0	0	0	0	0	0	0	0	0	0	0	0	0	0	0	0	1	0
hsa:6048	2	0	0	0	0	0	0	0	0	0	0	0	0	0	0	0	0	0	0	0	0	0	0	0	0	0	0	0	0	0	0	0	0	0	0	0	0	0	0	0	0
hsa:91445	2	0	0	0	0	0	0	0	0	0	0	0	1	0	0	0	0	0	0	0	0	0	1	1	0	0	1	0	0	0	0	1	0	0	1	0	1	0	0	0	0
hsa:50487	2	0	0	0	0	0	0	0	0	0	0	0	0	0	0	0	0	0	0	0	0	0	0	0	0	0	0	0	0	0	0	0	1	0	0	0	0	0	0	0	0
hsa:55323	2	1	0	0	0	0	0	0	0	0	0	0	0	0	0	0	0	0	0	0	0	0	0	0	0	0	0	0	0	0	0	0	0	0	0	0	0	0	0	0	0
hsa:727936	2	0	0	0	0	0	0	0	0	0	0	0	0	0	0	0	0	0	0	0	0	0	0	1	0	0	0	0	0	0	0	0	0	0	0	0	0	0	0	0	0
hsa:283464	2	0	0	0	0	0	0	0	0	0	0	0	0	0	0	0	0	0	0	0	0	0	0	0	1	0	0	0	0	0	0	0	0	0	0	0	0	0	0	0	0
hsa:56163	2	0	0	0	0	0	0	0	0	0	0	0	0	0	0	0	0	0	0	0	0	0	0	0	0	0	0	0	0	0	0	0	0	0	0	0	0	0	0	0	0
hsa:10042	2	0	0	0	0	0	0	0	0	0	0	0	0	0	0	0	0	0	0	0	0	0	0	0	0	0	0	0	0	0	0	0	0	0	0	0	0	0	0	0	0
hsa:7052	2	0	0	0	0	0	0	0	0	0	0	0	0	0	0	0	0	0	0	0	0	0	0	0	0	0	0	0	0	0	0	0	1	0	0	0	0	0	0	0	0
hsa:10048	2	0	0	0	0	0	0	0	0	0	0	0	0	0	0	0	0	0	0	0	0	0	0	0	1	0	1	0	0	0	0	0	0	0	0	0	0	0	0	0	0
hsa:56983	2	0	0	0	0	0	0	0	0	0	0	0	1	0	0	0	0	0	0	0	0	0	1	0	0	0	0	0	0	0	0	0	0	0	0	0	0	1	0	0	0
hsa:51016	2	0	0	0	0	0	0	0	0	0	0	0	0	0	0	0	0	0	0	0	0	0	0	0	0	0	0	0	0	0	0	0	0	0	0	0	0	0	0	0	0
hsa:10328	2	0	0	0	0	0	0	0	0	0	0	0	1	0	0	0	0	0	0	0	0	0	0	0	0	0	0	0	0	0	0	0	0	0	0	0	0	0	0	0	0
hsa:26135	2	0	0	0	0	0	0	0	0	0	0	0	0	0	0	0	0	0	0	0	0	0	0	0	0	0	0	0	0	0	0	0	0	0	0	0	0	1	0	0	0
hsa:6448	2	0	0	0	0	0	0	0	0	0	0	0	0	0	0	0	0	0	0	0	0	0	0	0	0	0	0	0	0	0	0	0	0	0	0	0	0	0	0	0	0
hsa:51230	2	0	0	0	0	0	0	0	0	0	0	0	0	0	0	0	0	0	0	0	0	0	0	0	0	0	0	0	0	0	0	0	0	0	0	0	0	0	0	0	0
hsa:51105	2	1	0	0	0	0	0	0	0	0	0	0	0	0	0	0	0	1	0	0	0	0	0	0	0	0	0	0	0	0	0	0	1	0	0	0	1	0	0	0	0
hsa:9846	2	0	0	0	0	0	0	0	0	0	0	0	0	0	0	0	0	0	0	0	0	0	0	0	0	0	0	0	0	0	0	0	0	0	0	0	0	0	0	0	0
hsa:54480	2	0	0	0	0	0	0	0	0	0	0	0	0	0	0	0	0	0	0	0	0	0	0	0	0	0	0	0	0	0	0	0	0	0	0	0	0	0	0	0	0
hsa:79586	2	0	0	0	0	0	0	0	0	0	0	0	0	0	0	0	0	0	0	0	0	0	0	0	0	0	0	0	0	0	0	0	0	0	0	0	0	0	0	0	0
hsa:51247	2	1	0	0	0	0	0	0	0	0	0	0	1	0	0	0	0	0	0	0	0	0	0	0	1	0	0	0	0	0	0	0	0	0	0	0	0	0	0	0	0
hsa:1045	2	0	0	0	0	0	0	0	0	0	0	0	0	0	0	0	0	0	0	0	0	0	0	0	0	0	0	0	0	0	1	0	0	0	0	0	0	0	0	0	0
hsa:55856	2	0	0	0	0	0	0	0	0	0	0	0	0	0	0	0	0	0	0	0	0	0	0	0	1	0	0	0	0	0	0	1	0	0	0	0	0	0	0	0	0
hsa:9963	2	0	0	0	0	0	0	0	0	0	0	0	0	0	0	0	0	0	0	0	0	0	0	1	0	0	0	0	0	0	0	1	1	0	1	0	0	0	0	0	0
hsa:9962	2	0	0	0	0	0	0	0	0	0	0	0	1	0	0	0	0	0	0	0	0	0	0	0	0	0	0	0	0	0	0	0	0	0	0	0	0	0	0	0	0
hsa:51010	2	0	0	0	0	0	0	0	0	0	0	0	0	0	0	0	0	0	0	0	0	0	0	0	1	0	0	0	0	0	0	0	0	0	0	0	1	0	0	0	0
hsa:7311	2	0	0	0	0	0	0	0	0	0	0	0	0	0	0	0	0	0	0	0	0	0	0	0	0	0	0	0	0	0	0	0	0	0	0	0	0	0	0	0	0
hsa:284361	2	0	0	0	0	0	0	0	0	0	0	0	0	0	0	0	0	0	0	0	0	0	0	0	0	0	0	0	0	0	0	0	0	0	1	0	1	0	0	0	0
hsa:4738	2	0	0	0	0	0	0	0	0	0	0	0	0	0	0	0	0	0	0	0	0	0	0	0	0	0	0	0	0	0	0	0	0	0	0	0	0	0	0	0	0
hsa:51035	2	0	0	0	0	0	0	0	0	0	0	0	0	0	0	0	0	0	0	0	0	0	0	0	0	0	0	0	0	0	0	0	0	0	0	0	0	0	0	0	0
hsa:3991	2	0	0	0	0	0	0	0	0	0	0	0	0	0	0	0	0	1	0	0	0	0	0	0	0	0	0	0	0	0	0	0	0	0	0	0	0	0	0	1	0
hsa:219743	2	1	0	0	0	0	0	0	0	0	0	0	0	0	0	0	0	0	0	0	0	0	0	0	1	0	0	0	0	0	0	0	0	0	0	0	0	0	0	0	0
hsa:51335	2	1	0	0	0	0	0	0	0	0	0	0	0	0	0	0	0	0	0	0	0	0	0	0	0	0	0	0	0	0	0	0	0	0	0	0	0	0	0	0	0
hsa:8864	2	0	0	0	0	0	0	0	0	0	0	0	0	0	0	0	0	0	0	0	0	0	0	0	0	0	0	0	0	0	0	0	0	0	0	0	0	0	0	0	0
hsa:64093	2	1	0	0	0	0	0	0	0	0	0	0	0	0	0	0	0	0	0	0	0	0	0	0	1	0	0	0	0	0	0	1	0	0	0	0	0	0	0	0	0
hsa:55716	2	0	0	0	0	0	0	0	0	0	0	0	0	0	0	0	0	0	0	0	0	0	0	0	0	0	0	0	0	0	0	0	0	0	0	0	0	0	0	0	0
hsa:116983	2	0	0	0	0	0	0	0	0	0	0	0	0	0	0	0	0	0	0	0	0	0	0	0	0	0	0	0	0	0	0	0	0	0	0	0	0	0	0	0	0
hsa:347734	2	0	0	0	0	0	0	0	0	0	0	0	0	0	0	0	0	0	0	0	0	0	0	0	0	0	0	0	0	0	0	0	0	0	0	0	0	0	0	0	0
hsa:89887	2	0	0	0	0	0	0	0	0	0	0	0	0	0	0	0	0	0	0	0	0	0	0	0	1	0	0	0	0	0	0	0	0	0	0	0	0	0	0	0	0
hsa:337876	2	0	0	0	0	0	0	0	0	0	0	0	0	0	0	0	0	0	0	0	0	0	0	0	0	0	0	0	0	0	0	0	0	0	0	0	0	0	0	0	0
hsa:22856	2	0	0	0	0	0	0	0	0	0	0	0	0	0	0	0	0	0	0	0	0	0	0	0	0	0	0	0	0	0	0	0	0	0	0	0	0	0	0	0	0
hsa:55454	2	0	0	0	0	0	0	0	0	0	0	0	0	0	0	0	0	0	0	0	0	0	0	0	0	0	0	0	0	0	0	0	1	0	0	0	0	0	0	0	0
hsa:8425	2	0	0	0	0	0	0	0	0	0	0	0	0	0	0	0	0	0	0	0	0	0	1	1	1	0	0	0	0	0	0	0	1	0	0	0	0	0	0	0	0
hsa:11236	2	0	0	0	0	0	0	0	0	0	0	0	0	0	0	0	0	0	0	0	0	0	0	1	1	0	0	0	0	0	0	0	0	0	0	0	0	0	0	0	0
hsa:9911	2	1	0	0	0	0	0	0	0	0	0	0	0	0	0	0	0	0	0	0	0	0	0	0	0	0	0	0	0	0	0	0	0	0	0	0	0	0	0	0	0
hsa:56975	2	0	0	0	0	0	0	0	0	0	0	0	0	0	0	0	0	0	0	0	0	0	0	0	0	0	0	0	0	0	0	0	0	0	1	0	0	0	0	0	0
hsa:222537	2	1	0	0	0	0	0	0	0	0	0	0	0	0	0	0	0	0	0	0	0	0	1	0	0	0	0	0	0	0	0	0	0	0	0	0	0	0	0	0	0
hsa:64711	2	0	0	0	0	0	0	0	0	0	0	0	0	0	0	0	0	0	0	0	0	0	1	0	0	0	0	0	0	0	0	0	1	0	0	0	0	0	0	0	0
hsa:103	2	0	0	0	0	0	0	0	0	0	0	0	0	0	0	0	0	1	0	0	0	0	0	1	0	0	0	0	0	0	0	0	0	0	1	0	0	1	0	0	0
hsa:23213	2	0	0	0	0	0	0	0	0	0	0	0	0	0	0	0	0	0	0	0	0	0	1	0	1	0	0	0	0	0	0	0	0	0	0	0	0	0	0	0	0
hsa:55959	2	0	0	0	0	0	0	0	0	0	0	0	0	0	0	0	0	0	0	0	0	0	0	1	0	0	0	0	0	0	0	0	0	0	1	0	0	1	0	0	0
hsa:83660	2	0	0	0	0	0	0	0	0	0	0	0	0	0	0	0	0	0	0	0	0	0	0	0	0	0	0	0	0	0	0	0	0	0	0	0	0	0	0	0	0
hsa:55082	2	0	0	0	0	0	0	0	0	0	0	0	0	0	0	0	0	0	0	0	0	0	0	0	0	0	0	0	0	0	0	0	0	0	0	0	0	0	0	0	0
hsa:55796	2	0	0	0	0	0	0	0	0	0	0	0	0	0	0	0	0	1	0	0	0	0	0	0	0	0	0	0	0	0	0	0	0	0	0	0	0	0	0	1	0
hsa:3611	2	0	0	0	0	0	0	0	0	0	0	0	0	0	0	0	0	0	0	0	0	0	1	0	0	0	0	0	0	0	1	0	1	0	0	0	0	0	0	0	0
hsa:207	2	0	0	0	0	0	0	0	0	0	0	0	0	0	0	0	0	1	0	0	0	0	1	0	0	0	0	0	0	0	0	0	1	0	0	0	0	0	0	0	0
hsa:208	2	0	0	0	0	0	0	0	0	0	0	0	0	0	0	0	0	0	0	0	0	0	0	0	0	0	0	0	0	0	0	0	0	0	0	0	1	0	0	1	0
hsa:10000	2	0	0	0	0	0	0	0	0	0	0	0	0	0	0	0	0	0	0	0	0	0	0	0	0	0	0	0	0	0	0	0	0	0	0	0	0	0	0	0	0
hsa:139596	2	0	0	0	0	0	0	0	0	0	0	0	0	0	0	0	0	0	0	0	0	0	0	0	1	0	0	0	0	0	0	0	0	0	0	0	1	1	0	0	0
hsa:3339	2	0	0	0	0	0	0	0	0	0	0	0	0	0	0	0	0	0	0	0	0	0	0	0	0	0	0	0	0	0	0	0	0	0	0	0	0	0	0	0	0
hsa:3688	2	0	0	0	0	0	0	0	0	0	0	0	0	0	0	0	0	0	0	0	0	0	0	0	0	0	0	0	0	0	0	0	0	0	0	0	0	0	0	0	0
hsa:79772	2	1	0	0	0	0	0	0	0	0	0	0	0	0	0	0	0	0	0	0	0	0	0	0	0	0	0	0	0	0	0	0	0	0	0	0	0	0	0	0	0
hsa:7319	2	0	0	0	0	0	0	0	0	0	0	0	0	0	0	0	0	0	0	0	0	0	0	0	0	0	0	0	0	0	0	0	0	0	0	0	0	0	0	0	0
hsa:7320	2	0	0	0	0	0	0	0	0	0	0	0	0	0	0	0	0	0	0	0	0	0	0	0	0	0	0	0	0	0	0	0	0	0	0	0	0	0	0	0	0
hsa:2580	2	0	0	0	0	0	0	0	0	0	0	0	0	0	0	0	0	0	0	0	0	0	0	0	0	0	0	0	0	0	0	0	0	0	0	0	0	0	0	0	0
hsa:9829	2	1	0	0	0	0	0	0	0	0	0	0	0	0	0	0	0	0	0	0	0	0	0	0	0	0	0	0	0	0	0	0	0	0	0	0	0	0	0	0	0
hsa:79139	2	0	0	0	0	0	0	0	0	0	0	0	0	0	0	0	0	0	0	0	0	0	0	0	0	0	0	0	0	0	0	0	0	0	0	0	0	0	0	0	0
hsa:3675	2	1	0	0	0	0	0	0	0	0	0	0	0	0	0	0	0	0	0	0	0	0	0	0	0	1	1	0	0	0	0	0	0	0	0	0	0	0	0	0	0
hsa:8516	2	0	0	0	0	0	0	0	0	0	0	0	0	0	0	0	0	0	0	0	0	0	0	0	0	0	0	0	0	0	0	0	0	0	0	0	0	1	0	0	0
hsa:3685	2	0	0	0	0	0	0	0	0	0	0	0	0	0	0	0	0	0	0	0	0	0	0	0	0	0	0	0	0	0	0	0	0	0	1	0	0	0	0	0	0
hsa:11231	2	0	0	0	0	0	0	0	0	0	0	0	0	0	0	0	0	0	0	0	0	0	0	0	0	0	0	0	0	0	0	0	0	0	0	0	0	0	0	0	0
hsa:818	2	1	0	0	0	0	0	0	0	0	0	0	0	0	0	0	0	0	0	0	0	0	1	0	1	0	0	0	0	0	1	0	0	0	0	0	0	0	0	0	0
hsa:79666	2	0	0	0	0	0	0	0	0	0	0	0	0	0	0	0	0	0	0	0	0	0	0	0	0	0	0	0	0	0	0	0	0	0	0	0	0	0	0	0	0
hsa:8754	2	0	0	0	0	0	0	0	0	0	0	0	0	0	0	0	0	1	0	0	0	0	1	0	0	0	0	0	0	0	0	1	0	0	1	0	0	0	0	0	0
hsa:80315	2	0	0	0	0	0	0	0	0	0	0	0	0	0	0	0	0	0	0	0	0	0	0	0	0	1	0	0	0	0	0	0	0	0	0	0	0	0	0	0	0
hsa:57282	2	1	0	0	0	0	0	0	0	0	0	0	1	0	0	0	0	0	0	0	0	0	0	0	0	0	0	0	0	0	0	0	0	0	0	0	0	0	0	0	0
hsa:23276	2	0	0	0	0	0	0	0	0	0	0	0	0	0	0	0	0	0	0	0	0	0	0	0	0	0	0	0	0	0	0	0	0	0	0	0	0	0	0	0	0
hsa:2063	2	0	0	0	0	0	0	0	0	0	0	0	0	0	0	0	0	0	0	0	0	0	0	0	0	0	0	0	0	0	0	1	0	0	0	0	0	0	0	0	0
hsa:27302	2	0	0	0	0	0	0	0	0	0	0	0	0	0	0	0	0	0	0	0	0	0	0	0	0	0	0	0	0	0	0	0	0	0	0	0	0	0	0	0	0
hsa:2131	2	0	0	0	0	0	0	0	0	0	0	0	0	0	0	0	0	0	0	0	0	0	0	0	0	0	0	0	0	0	0	0	0	0	0	0	0	0	0	0	0
hsa:9498	2	1	0	0	0	0	0	0	0	0	0	0	0	0	0	0	0	0	0	0	0	0	0	1	1	0	0	0	0	0	0	0	0	0	0	0	0	0	0	0	0
hsa:83729	2	0	0	0	0	0	0	0	0	0	0	0	0	0	0	0	0	0	0	0	0	0	0	0	0	0	0	0	0	0	0	1	0	0	0	0	0	0	0	0	0
hsa:2137	2	0	0	0	0	0	0	0	0	0	0	0	0	0	0	0	0	0	0	0	0	0	0	0	0	0	0	0	0	0	0	0	0	0	0	0	0	0	0	0	0
hsa:23543	2	0	0	0	0	0	0	0	0	0	0	0	0	0	0	0	0	0	0	0	0	0	0	0	0	0	1	0	0	0	0	0	0	0	1	0	0	1	0	0	0
hsa:90161	2	1	0	0	0	0	0	0	0	0	0	0	0	0	0	0	0	0	0	0	0	0	0	1	1	0	0	0	0	0	0	0	0	0	1	0	0	0	0	0	0
hsa:6500	2	0	0	0	0	0	0	0	0	0	0	0	1	0	0	0	0	0	0	0	0	0	0	0	0	0	0	0	0	0	0	0	0	0	0	0	0	0	0	0	0
hsa:56851	2	0	0	0	0	0	0	0	0	0	0	0	0	0	0	0	0	0	0	0	0	0	0	0	0	0	0	0	0	0	0	0	0	0	0	0	0	0	0	0	0
hsa:10577	2	0	0	0	0	0	0	0	0	0	0	0	0	0	0	0	0	0	0	0	0	0	0	0	0	0	0	0	0	0	0	0	0	0	0	0	0	0	0	0	0
hsa:80213	2	1	0	0	0	0	0	0	0	0	0	0	0	0	0	0	0	0	0	0	0	0	0	0	0	0	0	0	0	0	0	0	0	0	0	0	0	0	0	0	0
hsa:79709	2	0	0	0	0	0	0	0	0	0	0	0	0	0	0	0	0	0	0	0	0	0	0	0	0	0	0	0	0	0	0	0	0	0	0	0	0	0	0	0	0
hsa:23258	2	0	0	0	0	0	0	0	0	0	0	0	0	0	0	0	0	0	0	0	0	0	0	0	0	0	0	0	0	0	0	0	0	0	0	0	0	0	0	0	0
hsa:160518	2	0	0	0	0	0	0	0	0	0	0	0	0	0	0	0	0	0	0	0	0	0	0	0	0	0	0	0	0	0	0	0	0	0	0	0	0	0	0	0	0
hsa:23646	2	0	0	0	0	0	0	0	0	0	0	0	0	0	0	0	0	0	0	0	0	0	0	0	0	0	0	0	0	0	0	0	0	0	0	0	0	0	0	0	0
hsa:56654	2	0	0	0	0	0	0	0	0	0	0	0	0	0	0	0	0	0	0	0	0	0	0	0	0	0	0	0	0	0	0	0	0	0	0	0	0	0	0	0	0
hsa:84447	2	0	0	0	0	0	0	0	0	0	0	0	0	0	0	0	0	0	0	0	0	0	0	0	0	0	0	0	0	0	0	0	0	0	0	0	0	0	0	0	0
hsa:9451	2	0	0	0	0	0	0	0	0	0	0	0	0	0	0	0	0	0	0	0	0	0	0	0	0	0	0	0	0	0	0	0	0	0	0	0	0	0	0	0	0
hsa:5034	2	0	0	0	0	0	0	0	0	0	0	0	0	0	0	0	0	0	0	0	0	0	0	0	0	0	0	0	0	0	0	1	0	0	0	0	0	0	0	0	0
hsa:120	2	0	0	0	0	0	0	0	0	0	0	0	0	0	0	0	0	1	0	0	0	0	0	1	0	1	0	0	0	0	0	0	0	0	0	0	0	0	0	0	0
hsa:23344	2	0	0	0	0	0	0	0	0	0	0	0	0	0	0	0	0	0	0	0	0	0	0	0	0	0	0	0	0	0	0	0	0	0	0	0	0	0	0	1	0
hsa:8643	2	0	0	0	0	0	0	0	0	0	0	0	0	0	0	0	0	0	0	0	0	0	0	1	1	0	0	0	0	0	0	0	0	0	0	0	0	0	0	0	0
hsa:1135	2	1	0	0	0	0	0	0	0	0	0	0	0	0	0	0	0	0	0	0	0	0	1	0	0	0	0	0	0	0	0	0	0	0	0	0	0	0	0	0	0
hsa:4327	2	0	0	0	0	0	0	0	0	0	0	0	0	0	0	0	0	0	0	0	0	0	0	0	0	0	0	0	0	0	0	0	0	0	0	0	0	0	0	0	0
hsa:9334	2	0	0	0	0	0	0	0	0	0	0	0	0	0	0	0	0	0	0	0	0	0	0	0	0	0	0	0	0	0	0	0	0	0	0	0	0	0	0	0	0
hsa:27352	2	0	0	0	0	0	0	0	0	0	0	0	1	0	0	0	0	0	0	0	0	0	0	0	0	0	0	0	0	0	0	0	0	0	0	0	0	0	0	0	0
hsa:1861	2	0	0	0	0	0	0	0	0	0	0	0	0	0	0	0	0	0	0	0	0	0	0	0	0	0	0	0	0	0	0	0	0	0	0	0	0	0	0	0	0
hsa:26035	2	0	0	0	0	0	0	0	0	0	0	0	0	0	0	0	0	0	0	0	0	0	0	0	0	0	0	0	0	0	0	0	0	0	0	0	0	0	0	0	0
hsa:85439	2	0	0	0	0	0	0	0	0	0	0	0	0	0	0	0	0	0	0	0	0	0	0	0	0	0	0	0	0	0	0	0	0	0	0	0	0	0	0	0	0
hsa:11037	2	0	0	0	0	0	0	0	0	0	0	0	0	0	0	0	0	0	0	0	0	0	0	0	0	0	0	0	0	0	0	0	0	0	0	0	0	0	0	0	0
hsa:162494	2	1	0	0	0	0	0	0	0	0	0	0	0	0	0	0	0	0	0	0	0	0	1	1	0	0	0	0	0	0	0	0	0	0	0	0	0	0	0	0	0
hsa:7135	2	0	0	0	0	0	0	0	0	0	0	0	0	0	0	0	0	0	0	0	0	0	0	0	0	0	1	0	0	0	0	0	0	0	0	0	1	0	0	1	0
hsa:5352	2	0	0	0	0	0	0	0	0	0	0	0	0	0	0	0	0	0	0	0	0	0	0	0	0	0	0	0	0	0	0	0	0	0	0	0	0	0	0	0	0
hsa:8985	2	0	0	0	0	0	0	0	0	0	0	0	0	0	0	0	0	0	0	0	0	0	0	0	0	0	0	0	0	0	0	0	0	0	0	0	0	0	0	0	0
hsa:5351	2	0	0	0	0	0	0	0	0	0	0	0	0	0	0	0	0	0	0	0	0	0	0	0	0	0	0	0	0	0	0	0	0	0	0	0	0	0	0	0	0
hsa:26136	2	0	0	0	0	0	0	0	0	0	0	0	0	0	0	0	0	0	0	0	0	0	0	0	0	0	0	0	0	0	0	0	0	0	0	0	0	0	0	0	0
hsa:23509	2	0	0	0	0	0	0	0	0	0	0	0	0	0	0	0	0	0	0	0	0	0	0	0	0	0	0	0	0	0	0	0	0	0	0	0	0	0	0	0	0
hsa:5033	2	0	0	0	0	0	0	0	0	0	0	0	1	0	0	0	0	0	0	0	0	0	0	1	0	0	1	0	0	0	0	0	0	0	0	0	1	0	0	0	0
hsa:3708	2	1	0	0	0	0	0	0	0	0	0	0	0	0	0	0	0	0	0	0	0	0	0	0	0	0	0	0	0	0	0	0	0	0	0	0	0	0	0	0	0
hsa:27087	2	1	0	0	0	0	0	0	0	0	0	0	0	0	0	0	0	0	0	0	0	0	0	0	0	0	0	0	0	0	0	0	0	0	0	0	1	0	0	0	0
hsa:3707	2	0	0	0	0	0	0	0	0	0	0	0	0	0	0	0	0	0	0	0	0	0	0	0	0	0	0	0	0	0	0	0	0	0	0	0	0	0	0	0	0
hsa:9653	2	0	0	0	0	0	0	0	0	0	0	0	0	0	0	0	0	0	0	0	0	0	0	0	0	0	0	0	0	0	0	0	0	0	0	0	0	0	0	0	0
hsa:23071	2	0	0	0	0	0	0	0	0	0	0	0	0	0	0	0	0	0	0	0	0	0	0	0	0	0	0	0	0	0	0	0	0	0	0	0	0	0	0	0	0
hsa:25828	2	0	0	0	0	0	0	0	0	0	0	0	0	0	0	0	0	0	0	0	0	0	0	0	0	0	0	0	0	0	0	0	0	0	0	0	0	0	0	0	0
hsa:1288	2	0	0	0	0	0	0	0	0	0	0	0	0	0	0	0	0	0	0	0	0	0	1	0	0	0	0	0	0	0	0	0	0	0	0	0	0	0	0	0	0
hsa:1286	2	0	0	0	0	0	0	0	0	0	0	0	0	0	0	0	0	0	0	0	0	0	0	0	0	0	0	0	0	0	0	0	0	0	1	0	0	0	0	0	0
hsa:1284	2	0	0	0	0	0	0	0	0	0	0	0	0	0	0	0	0	0	0	0	0	0	0	0	0	0	0	0	0	0	0	0	0	0	0	0	0	0	0	0	0
hsa:1282	2	0	0	0	0	0	0	0	0	0	0	0	0	0	0	0	0	0	0	0	0	0	0	0	0	0	0	0	0	0	0	0	0	0	0	0	0	0	0	0	0
hsa:1287	2	0	0	0	0	0	0	0	0	0	0	0	0	0	0	0	0	0	0	0	0	0	1	0	0	0	0	0	0	0	0	0	0	0	0	0	0	0	0	0	0
hsa:1294	2	0	0	0	0	0	0	0	0	0	0	0	0	0	0	0	0	0	0	0	0	0	0	0	0	0	0	0	0	0	0	0	0	0	0	0	0	0	0	0	0
hsa:6262	2	0	0	0	0	0	0	0	0	0	0	0	0	0	0	0	0	0	0	0	0	0	0	0	0	0	0	0	0	0	0	0	0	0	0	0	0	0	0	0	0
hsa:6261	2	0	0	0	0	0	0	0	0	0	0	0	0	0	0	0	0	0	0	0	0	0	0	0	0	0	1	0	0	0	0	0	0	0	0	0	1	0	0	0	0
hsa:7001	2	0	0	0	0	0	0	0	0	0	0	0	1	0	0	0	0	0	0	0	0	0	0	0	0	0	0	0	0	0	0	0	0	0	0	0	0	0	0	0	0
hsa:10549	2	0	0	0	0	0	0	0	0	0	0	0	0	0	0	0	0	0	0	0	0	0	0	0	0	0	0	0	0	0	0	1	0	0	0	0	0	0	0	0	0
hsa:23551	2	0	0	0	0	0	0	0	0	0	0	0	0	0	0	0	0	0	0	0	0	0	0	0	0	0	0	0	0	0	0	0	0	0	0	0	0	0	0	0	0
hsa:221955	2	1	0	0	0	0	0	0	0	0	0	0	0	0	0	0	0	0	0	0	0	0	0	0	0	0	1	0	0	0	0	0	0	0	0	0	0	0	0	0	0
hsa:6993	2	0	0	0	0	0	0	0	0	0	0	0	0	0	0	0	0	0	0	0	0	0	0	0	0	0	0	0	0	0	0	0	0	0	0	0	0	0	0	0	0
hsa:55705	3	0	0	0	0	0	0	0	0	0	0	0	0	0	0	0	0	0	0	0	0	0	0	0	0	0	0	0	0	0	0	0	0	0	0	0	1	0	0	0	0
hsa:27247	3	0	0	0	0	0	0	0	0	0	0	0	0	0	0	0	0	0	0	0	0	0	0	0	0	0	0	0	0	0	0	0	0	0	0	0	0	0	0	0	0
hsa:662	3	0	0	0	0	0	0	0	0	0	0	0	0	0	0	0	0	0	0	0	0	0	1	1	0	0	0	0	0	0	0	0	0	0	0	0	0	0	0	0	0
hsa:10980	3	0	0	0	0	0	0	0	0	0	0	0	0	0	0	0	0	0	0	0	0	0	0	0	0	0	0	0	0	0	0	0	0	0	0	0	0	0	0	0	0
hsa:64772	3	0	0	0	0	0	0	0	0	0	0	0	1	0	0	0	0	0	0	0	0	0	0	0	0	0	0	0	0	0	0	0	0	0	0	0	0	0	0	0	0
hsa:112479	3	0	0	0	0	0	0	0	0	0	0	0	0	0	0	0	0	0	0	0	0	0	0	0	1	0	0	0	0	0	0	0	0	0	0	0	0	0	0	0	0
hsa:83460	3	0	0	0	0	0	0	0	0	0	0	0	0	0	0	0	0	0	0	0	0	0	0	0	0	0	1	0	0	0	0	0	0	0	0	0	0	0	0	0	0
hsa:55325	3	1	0	0	0	0	0	0	0	0	0	0	0	0	0	0	0	0	0	0	0	0	1	0	0	0	0	0	0	0	0	0	0	0	0	0	0	0	0	0	0
hsa:7009	3	0	0	0	0	0	0	0	0	0	0	0	0	0	0	0	0	0	0	0	0	0	0	0	1	0	0	0	0	0	0	0	0	0	0	0	0	0	0	0	0
hsa:8726	3	0	0	0	0	0	0	0	0	0	0	0	1	0	0	0	0	0	0	0	0	0	0	0	0	0	0	0	0	0	0	0	0	0	0	0	0	0	0	0	0
hsa:6388	3	0	0	0	0	0	0	0	0	0	0	0	0	0	0	0	0	0	0	0	0	0	0	0	0	0	0	0	0	0	0	0	0	0	0	0	0	0	0	0	0
hsa:10920	3	0	0	0	0	0	0	0	0	0	0	0	0	0	0	0	0	0	0	0	0	0	0	0	0	0	0	0	0	0	0	0	0	0	0	0	0	0	0	0	0
hsa:93380	3	0	0	0	0	0	0	0	0	0	0	0	0	0	0	0	0	0	0	0	0	0	0	0	0	0	0	0	0	0	0	0	0	0	0	0	0	0	0	0	0
hsa:8836	3	0	0	0	0	0	0	0	0	0	0	0	0	0	0	0	0	0	0	0	0	0	0	0	0	0	0	0	0	0	0	1	0	0	0	0	0	0	0	0	0
hsa:10073	3	0	0	0	0	0	0	0	0	0	0	0	0	0	0	0	0	0	0	0	0	0	0	0	1	0	0	0	0	0	0	0	0	0	0	0	0	0	0	0	0
hsa:10613	3	0	0	0	0	0	0	0	0	0	0	0	0	0	0	0	0	0	0	0	0	0	0	0	0	0	0	0	0	0	0	1	0	0	0	0	0	0	0	0	0
hsa:11160	3	0	0	0	0	0	0	0	0	0	0	0	0	0	0	0	0	0	0	0	0	0	0	0	0	0	0	0	0	0	0	0	0	0	0	0	1	0	0	0	0
hsa:5476	3	0	0	0	0	0	0	0	0	0	0	0	0	0	0	0	0	0	0	0	0	0	0	1	0	0	0	0	0	0	0	0	0	0	1	0	0	1	0	0	0
hsa:27351	3	0	0	0	0	0	0	0	0	0	0	0	0	0	0	0	0	0	0	0	0	0	0	0	0	0	0	0	0	0	0	1	0	0	0	0	0	0	0	0	0
hsa:5479	3	0	0	0	0	0	0	0	0	0	0	0	0	0	0	0	0	0	0	0	0	0	0	0	0	0	0	0	0	0	0	0	0	0	0	0	0	0	0	0	0
hsa:4123	3	0	0	0	0	0	0	0	0	0	0	0	0	0	0	0	0	0	0	0	0	0	0	0	0	0	0	0	0	0	0	0	0	0	0	0	0	0	0	0	0
hsa:116150	3	0	0	0	0	0	0	0	0	0	0	0	0	0	0	0	0	0	0	0	0	0	0	0	0	0	0	0	0	0	0	0	0	0	0	0	0	0	0	0	0
hsa:55748	3	0	0	0	0	0	0	0	0	0	0	0	1	0	0	0	0	0	0	0	0	0	0	0	0	0	0	0	0	0	0	0	0	0	1	0	0	0	0	0	0
hsa:5046	3	1	0	0	0	0	0	0	0	0	0	0	0	0	0	0	0	0	0	0	0	0	0	0	0	0	0	0	0	0	0	1	0	0	0	0	1	0	0	0	0
hsa:64324	3	0	0	0	0	0	0	0	0	0	0	0	0	0	0	0	0	0	0	0	0	0	0	1	0	0	0	0	0	0	0	0	0	0	0	0	0	0	0	0	0
hsa:54675	3	0	0	0	0	0	0	0	0	0	0	0	0	0	0	0	0	0	0	0	0	0	0	0	0	0	0	0	0	0	0	0	0	0	0	0	0	0	0	0	0
hsa:51103	3	0	0	0	0	0	0	0	0	0	0	0	0	0	0	0	0	0	0	0	0	0	0	0	0	0	0	0	0	0	0	0	0	0	0	0	0	0	0	0	0
hsa:81562	3	1	0	0	0	0	0	0	0	0	0	0	0	0	0	0	0	0	0	0	0	0	1	0	0	0	1	0	0	0	1	0	0	0	0	0	0	0	0	1	0
hsa:10960	3	0	0	0	0	0	0	0	0	0	0	0	0	0	0	0	0	0	0	0	0	0	0	0	0	0	0	0	0	0	0	0	0	0	0	0	0	0	0	0	0
hsa:5300	3	0	0	0	0	0	0	0	0	0	0	0	0	0	0	0	0	0	0	0	0	0	0	0	0	0	0	0	0	0	0	0	0	0	0	0	0	0	0	0	0
hsa:6830	3	0	0	0	0	0	0	0	0	0	0	0	0	0	0	0	0	0	0	0	0	0	0	0	0	0	1	0	0	0	0	0	0	0	0	0	0	0	0	0	0
hsa:10785	3	0	0	0	0	0	0	0	0	0	0	0	0	0	0	0	0	0	0	0	0	0	0	1	0	0	0	0	0	0	0	0	0	0	0	0	0	0	0	0	0
hsa:10564	3	0	0	0	0	0	0	0	0	0	0	0	0	0	0	0	0	0	0	0	0	0	0	0	0	0	0	0	0	0	0	0	0	0	0	0	1	0	0	0	0
hsa:10565	3	0	0	0	0	0	0	0	0	0	0	0	0	0	0	0	0	0	0	0	0	0	0	0	1	0	0	0	0	0	0	0	0	0	0	0	1	0	0	0	0
hsa:2197	3	0	0	0	0	0	0	0	0	0	0	0	0	0	0	0	0	0	0	0	0	0	0	0	0	0	0	0	0	0	0	0	0	0	0	0	0	0	0	0	0
hsa:10190	3	0	0	0	0	0	0	0	0	0	0	0	0	0	0	0	0	0	0	0	0	0	0	0	0	0	0	0	0	0	0	0	0	0	1	0	0	0	0	0	0
hsa:7353	3	0	0	0	0	0	0	0	0	0	0	0	0	0	0	0	0	0	0	0	0	0	0	0	0	0	0	0	0	0	0	0	0	0	0	0	1	1	0	0	0
hsa:5700	3	0	0	0	0	0	0	0	0	0	0	0	0	0	0	0	0	0	0	0	0	0	0	0	0	0	0	0	0	0	0	0	0	0	0	0	0	0	0	0	0
hsa:7415	3	0	0	0	0	0	0	0	0	0	0	0	0	0	0	0	0	0	0	0	0	0	0	0	0	0	1	0	0	0	0	0	0	0	0	0	0	0	0	0	0
hsa:3065	3	0	0	0	0	0	0	0	0	0	0	0	0	0	0	0	0	0	0	0	0	0	0	0	0	0	0	0	0	0	0	0	0	0	0	0	0	0	0	0	0
hsa:3066	3	0	0	0	0	0	0	0	0	0	0	0	0	0	0	0	0	0	0	0	0	0	0	0	1	0	0	0	0	0	0	0	0	0	0	0	0	0	0	0	0
hsa:10528	3	0	0	0	0	0	0	0	0	0	0	0	1	0	0	0	0	0	0	0	0	0	0	0	0	0	0	0	0	0	0	0	0	0	0	0	0	0	0	0	0
hsa:58	3	0	0	0	0	0	0	0	0	0	0	0	0	0	0	0	0	0	0	0	0	0	0	0	0	0	0	0	0	0	0	0	0	0	0	0	0	0	0	0	0
hsa:8467	3	0	0	0	0	0	0	0	0	0	0	0	0	0	0	0	0	0	0	0	0	0	0	0	1	0	0	0	0	0	0	0	0	0	0	0	0	0	0	0	0
hsa:10987	3	0	0	0	0	0	0	0	0	0	0	0	0	0	0	0	0	0	0	0	0	0	0	0	0	0	0	0	0	0	0	0	0	0	0	0	0	0	0	0	0
hsa:9861	3	0	0	0	0	0	0	0	0	0	0	0	0	0	0	0	0	0	0	0	0	0	0	0	1	0	0	0	0	0	0	0	0	0	0	0	0	0	0	0	0
hsa:51606	3	1	0	0	0	0	0	0	0	0	0	0	0	0	0	0	0	0	0	0	0	0	0	0	0	0	0	0	0	0	0	0	0	0	0	0	0	0	0	0	0
hsa:8780	3	0	0	0	0	0	0	0	0	0	0	0	0	0	0	0	0	0	0	0	0	0	0	0	0	0	0	0	0	0	0	0	0	0	0	0	1	0	0	0	0
hsa:7314	3	0	0	0	0	0	0	0	0	0	0	0	0	0	0	0	0	0	0	0	0	0	0	0	0	0	0	0	0	0	0	0	0	0	0	0	0	0	0	0	0
hsa:7316	3	0	0	0	0	0	0	0	0	0	0	0	0	0	0	0	0	0	0	0	0	0	0	0	0	0	0	0	0	0	0	0	0	0	0	0	0	0	0	0	0
hsa:2923	3	0	0	0	0	0	0	0	0	0	0	0	0	0	0	0	0	0	0	0	0	0	0	0	0	0	0	0	0	0	0	0	0	0	0	0	0	0	0	0	0
hsa:8761	3	0	0	0	0	0	0	0	0	0	0	0	0	0	0	0	0	0	0	0	0	0	0	0	0	0	1	0	0	0	0	0	0	0	0	0	0	0	0	0	0
hsa:123283	3	0	0	0	0	0	0	0	0	0	0	0	0	0	0	0	0	0	0	0	0	0	0	0	0	0	1	0	0	0	0	0	0	0	0	0	0	0	0	0	0
hsa:7184	3	0	0	0	0	0	0	0	0	0	0	0	0	0	0	0	0	0	0	0	0	0	0	0	0	0	0	0	0	0	0	0	0	0	0	0	0	0	0	0	0
hsa:3309	3	0	0	0	0	0	0	0	0	0	0	0	0	0	0	0	0	0	0	0	0	0	0	0	0	0	0	0	0	0	0	0	0	0	0	0	0	0	0	0	0
hsa:3312	3	0	0	0	0	0	0	0	0	0	0	0	0	0	0	0	0	0	0	0	0	0	0	0	0	1	1	0	0	0	0	0	0	0	0	0	0	0	0	0	0
hsa:10294	3	0	0	0	0	0	0	0	0	0	0	0	0	0	0	0	0	0	0	0	0	0	0	0	1	0	0	0	0	0	0	0	0	0	0	0	0	0	0	0	0
hsa:9978	3	0	0	0	0	0	0	0	0	0	0	0	0	0	0	0	0	0	0	0	0	0	0	0	0	0	0	0	0	0	0	0	0	0	0	0	0	0	0	0	0
hsa:5887	3	0	0	0	0	0	0	0	0	0	0	0	0	0	0	0	0	0	0	0	0	0	0	0	0	0	0	0	0	0	0	0	0	0	0	0	0	0	0	0	0
hsa:5886	3	0	0	0	0	0	0	0	0	0	0	0	0	0	0	0	0	0	0	0	0	0	0	0	0	0	1	0	0	0	0	0	0	0	0	0	0	0	0	0	0
hsa:23065	3	0	0	0	0	0	0	0	0	0	0	0	0	0	0	0	0	0	0	0	0	0	0	0	0	0	0	0	0	0	0	0	0	0	0	0	0	0	0	0	0
hsa:55831	3	0	0	0	0	0	0	0	0	0	0	0	0	0	0	0	0	0	0	0	0	0	0	0	0	0	0	0	0	0	0	0	0	0	0	0	0	0	0	0	0
hsa:51234	3	0	0	0	0	0	0	0	0	0	0	0	0	0	0	0	0	0	0	0	0	0	0	0	0	0	0	0	0	0	0	0	0	0	0	0	0	0	0	0	0
hsa:7407	3	0	0	0	0	0	0	0	0	0	0	0	0	0	0	0	0	0	0	0	0	0	0	0	0	0	1	0	0	0	0	0	0	0	0	0	0	0	0	0	0
hsa:7919	3	0	0	0	0	0	0	0	0	0	0	0	0	0	0	0	0	0	0	0	0	0	0	0	0	0	0	0	0	0	0	0	0	0	0	0	0	0	0	0	0
hsa:10212	3	0	0	0	0	0	0	0	0	0	0	0	0	0	0	0	0	0	0	0	0	0	0	0	1	0	0	0	0	0	0	0	0	0	0	0	0	0	0	0	0
hsa:5589	3	0	0	0	0	0	0	0	0	0	0	0	0	0	0	0	0	0	0	0	0	0	0	0	0	0	0	0	0	0	0	0	0	0	0	0	0	0	0	0	0
hsa:9318	3	0	0	0	0	0	0	0	0	0	0	0	0	0	0	0	0	0	0	0	0	0	0	0	0	0	0	0	0	0	0	0	0	0	0	0	0	0	0	0	0
hsa:55832	3	0	0	0	0	0	0	0	0	0	0	0	0	0	0	0	0	0	0	0	0	0	0	0	0	0	0	0	0	0	0	0	0	0	0	0	0	0	0	0	0
hsa:1047	3	0	0	0	0	0	0	0	0	0	0	0	0	0	0	0	0	0	0	0	0	0	0	0	1	1	0	0	0	0	0	0	0	0	0	0	0	0	0	0	0
hsa:821	3	0	0	0	0	0	0	0	0	0	0	0	0	0	0	0	0	0	0	0	0	0	0	0	0	0	0	0	0	0	0	0	0	0	0	0	1	0	0	0	0
hsa:7841	3	0	0	0	0	0	0	0	0	0	0	0	1	0	0	0	0	0	0	0	0	0	0	0	0	0	0	0	0	0	0	0	0	0	0	0	0	0	0	0	0
hsa:57617	3	0	0	0	0	0	0	0	0	0	0	0	0	0	0	0	0	0	0	0	0	0	0	0	0	0	0	0	0	0	0	0	0	0	0	0	1	0	0	0	0
hsa:56605	3	0	0	0	0	0	0	0	0	0	0	0	0	0	0	0	0	0	0	0	0	0	0	0	0	0	0	0	0	0	0	0	0	0	0	0	0	0	0	0	0
hsa:29937	3	0	0	0	0	0	0	0	0	0	0	0	0	0	0	0	0	0	0	0	0	0	1	0	0	0	0	0	0	0	0	0	1	0	0	0	0	0	0	0	0
hsa:124936	3	0	0	0	0	0	0	0	0	0	0	0	0	0	0	0	0	0	0	0	0	0	0	0	0	0	0	0	0	0	0	0	0	0	0	0	0	0	0	0	0
hsa:8454	3	0	0	0	0	0	0	0	0	0	0	0	0	0	0	0	0	0	0	0	0	0	0	0	1	0	0	0	0	0	0	0	0	0	0	0	0	0	0	0	0
hsa:55757	3	0	0	0	0	0	0	0	0	0	0	0	0	0	0	0	0	0	0	0	0	0	0	0	0	0	0	0	0	0	0	0	0	0	0	0	0	0	0	0	0
hsa:1760	3	0	0	0	0	0	0	0	0	0	0	0	0	0	0	0	0	0	0	0	0	0	0	0	0	0	0	0	0	0	0	0	0	0	0	0	0	1	0	0	0
hsa:2356	3	0	0	0	0	0	0	0	0	0	0	0	0	0	0	0	0	0	0	0	0	0	0	0	0	0	0	0	0	0	0	0	0	0	0	0	0	0	0	0	0
hsa:9700	3	0	0	0	0	0	0	0	0	0	0	0	0	0	0	0	0	0	0	0	0	0	0	0	1	0	0	0	0	0	0	0	0	0	0	0	0	0	0	0	0
hsa:7327	3	0	0	0	0	0	0	0	0	0	0	0	0	0	0	0	0	0	0	0	0	0	0	0	0	0	0	0	0	0	0	0	0	0	0	0	0	0	0	0	0
hsa:129642	3	0	0	0	0	0	0	0	0	0	0	0	0	0	0	0	0	0	0	0	0	0	0	0	0	0	0	0	0	0	0	0	0	0	0	0	0	0	0	0	0
hsa:8893	3	0	0	0	0	0	0	0	0	0	0	0	0	0	0	0	0	0	0	0	0	0	0	0	0	0	0	0	0	0	0	0	0	0	0	0	0	0	0	0	0
hsa:6184	3	0	0	0	0	0	0	0	0	0	0	0	0	0	0	0	0	0	0	0	0	0	0	0	0	0	0	0	0	0	0	0	0	0	0	0	0	0	0	0	0
hsa:4864	3	1	0	0	0	0	0	0	0	0	0	0	0	0	0	0	0	0	0	0	0	0	0	0	0	0	0	0	0	0	0	0	1	0	0	0	0	0	0	0	0
hsa:29929	3	0	0	0	0	0	0	0	0	0	0	0	0	0	0	0	0	0	0	0	0	0	0	0	0	0	0	0	0	0	0	0	0	0	0	0	0	0	0	0	0
hsa:80267	3	0	0	0	0	0	0	0	0	0	0	0	0	0	0	0	0	0	0	0	0	0	0	0	0	0	0	0	0	0	0	0	0	0	0	0	0	0	0	0	0
hsa:27248	3	0	0	0	0	0	0	0	0	0	0	0	0	0	0	0	0	0	0	0	0	0	0	0	0	0	0	0	0	0	0	0	0	0	1	0	1	0	0	0	0
hsa:10956	3	0	0	0	0	0	0	0	0	0	0	0	0	0	0	0	0	0	0	0	0	0	0	0	0	0	0	0	0	0	0	0	0	0	0	0	0	0	0	0	0
hsa:55768	3	0	0	0	0	0	0	0	0	0	0	0	1	0	0	0	0	0	0	0	0	0	0	0	1	0	1	0	0	0	0	0	0	0	0	0	0	0	0	0	0
hsa:131474	3	0	0	0	0	0	0	0	0	0	0	0	0	0	0	0	0	0	0	0	0	0	1	0	0	0	0	0	0	0	0	0	0	0	0	0	0	0	0	0	0
hsa:56474	3	0	0	0	0	0	0	0	0	0	0	0	0	0	0	0	0	0	0	0	0	0	0	1	1	0	0	0	0	0	0	0	0	0	0	0	1	0	0	0	0
hsa:1503	3	0	0	0	0	0	0	0	0	0	0	0	0	0	0	0	0	0	0	0	0	0	0	0	0	0	0	0	0	0	0	0	0	0	0	0	0	0	0	0	0
hsa:27158	3	0	0	0	0	0	0	0	0	0	0	0	1	0	0	0	0	0	0	0	0	0	0	0	0	0	0	0	0	0	1	0	0	0	0	0	0	1	0	0	0
hsa:5191	3	0	0	0	0	0	0	0	0	0	0	0	0	0	0	0	0	0	0	0	0	0	0	0	0	0	0	0	0	0	0	0	0	0	0	0	0	0	0	0	0
hsa:161823	3	0	0	0	0	0	0	0	0	0	0	0	0	0	0	0	0	0	0	0	0	0	0	0	1	1	0	0	0	0	0	0	0	0	0	0	0	0	0	0	0
hsa:8678	3	0	0	0	0	0	0	0	0	0	0	0	0	0	0	0	0	0	0	0	0	0	0	0	0	0	0	0	0	0	0	0	0	0	0	0	0	0	0	0	0
hsa:6400	3	0	0	0	0	0	0	0	0	0	0	0	0	0	0	0	0	0	0	0	0	0	0	0	0	0	0	0	0	0	0	0	0	0	0	0	0	0	0	0	0
hsa:8533	3	0	0	0	0	0	0	0	0	0	0	0	0	0	0	0	0	0	0	0	0	0	0	0	1	0	1	0	0	0	0	0	0	0	0	0	0	0	0	0	0
hsa:64708	3	0	0	0	0	0	0	0	0	0	0	0	0	0	0	0	0	0	0	0	0	0	0	0	0	0	0	0	0	0	0	0	0	0	0	0	0	0	0	0	0
hsa:51138	3	0	0	0	0	0	0	0	0	0	0	0	0	0	0	0	0	0	0	0	0	0	0	0	0	0	0	0	0	0	0	0	0	0	0	0	0	0	0	0	0
hsa:2873	3	0	0	0	0	0	0	0	0	0	0	0	0	0	0	0	0	0	0	0	0	0	0	0	1	0	1	0	0	0	0	0	0	0	0	0	0	0	0	0	0
hsa:51449	3	0	0	0	0	0	0	0	0	0	0	0	0	0	0	0	0	0	0	0	0	0	0	0	0	0	0	0	0	0	0	0	0	0	0	0	0	0	0	1	0
hsa:5303	3	0	0	0	0	0	0	0	0	0	0	0	0	0	0	0	0	0	0	0	0	0	0	0	0	0	0	0	0	0	0	0	0	0	0	0	0	0	0	0	0
hsa:25801	3	0	0	0	0	0	0	0	0	0	0	0	0	0	0	0	0	0	0	0	0	0	0	0	0	0	0	0	0	0	0	0	0	0	0	0	0	0	0	0	0
hsa:221656	3	0	0	0	0	0	0	0	0	0	0	0	0	0	0	0	0	0	0	0	0	0	0	0	1	0	0	0	0	0	0	0	0	0	0	0	1	0	0	0	0
hsa:2286	3	0	0	0	0	0	0	0	0	0	0	0	0	0	0	0	0	0	0	0	0	0	0	0	0	0	0	0	0	0	0	0	0	0	0	0	0	0	0	0	0
hsa:10130	3	0	0	0	0	0	0	0	0	0	0	0	0	0	0	0	0	0	0	0	0	0	0	0	0	0	0	0	0	0	0	0	0	0	0	0	0	0	0	0	0
hsa:9601	3	0	0	0	0	0	0	0	0	0	0	0	0	0	0	0	0	0	0	0	0	0	0	0	0	0	0	0	0	0	0	0	0	0	0	0	0	0	0	0	0
hsa:9694	3	1	0	0	0	0	0	0	0	0	0	0	0	0	0	0	0	0	0	0	0	0	0	0	1	0	0	0	0	0	0	0	0	0	0	0	0	0	0	0	0
hsa:10525	3	0	0	0	0	0	0	0	0	0	0	0	0	0	0	0	0	0	0	0	0	0	0	0	0	0	0	0	0	0	0	1	0	0	0	0	0	0	0	0	0
hsa:91319	3	0	0	0	0	0	0	0	0	0	0	0	1	0	0	0	0	0	0	0	0	0	0	0	0	0	0	0	0	0	0	0	0	0	0	0	0	1	0	0	0
hsa:51009	3	0	0	0	0	0	0	0	0	0	0	0	0	0	0	0	0	0	0	0	0	0	0	0	0	0	0	0	0	0	0	0	0	0	0	0	0	0	0	0	0

## Sheet: Supplementary Table 6
Supplementary Table 6. Color annotation in the "Protein Processin in Endoplasmic Reticulum" pathway
Phylogenetic Class	Class color	RBGcode of Class	color name of Class	mapped name on the pathway	kegg id	interactor	interactor color	RBGcode of interactor	color name of interactor
2		#ffdcff	light pink	NEF	64374	['ORF8']		#ffffff	black
2		#ffdcff	light pink	PDIs	5034	['HYOU1', 'ERO1LB']		#ff5a00	orange
2		#ffdcff	light pink	Derlin	79139	['NGLY1', 'ERLEC1', 'OS9']		#dc143c	red
2		#ccf3f2	light blue	Sec62/64	11231	['HYOU1']		#ff5a00	orange
2		#ccf3f2	light blue	Hsp40	54431	['HYOU1']		#ff5a00	orange
2		#ccf3f2	light blue	PERK	9451	['PLD3']		#ffd700	yellow
2		#ccf3f2	light blue	Ubx	51035	['NGLY1']		#dc143c	red
2		#ccf3f2	light blue	gp78	267	['NGLY1', 'OS9']		#dc143c	red
2		#ccf3f2	light blue	RMA1	6048	['ERLEC1']		#895318	ocher
2		#ccf3f2	light blue	RMA1	91445	['ERLEC1']		#895318	ocher
2		#ccf3f2	light blue	Hrd1	84447	['ERLEC1', 'EDEM3', 'OS9']		#895318	ocher
2		#ccf3f2	light blue	Derlin1	79139	['NGLY1', 'ERLEC1', 'OS9']		#dc143c	red
2		#ccf3f2	light blue	HRD1	84447	['ERLEC1', 'EDEM3', 'OS9']		#895318	ocher
2		#ccf3f2	light blue	Skp1	6500	['EMC1']		#ff1493	pink
3		#ffdcff	light pink	OSTs	6184	['ERO1LB']		#c71585	red violet
3		#ffdcff	light pink	GlcⅠ	7841	['UGGT2']		#800080	purple
3		#ffdcff	light pink	NEF	10525	['ORF8']		#ffffff	black
3		#ffdcff	light pink	BiP	3309	['SIL1', 'HYOU1', 'ERO1LB']		#00ced1	sky blue
3		#ffdcff	light pink	GRP94	7184	['HYOU1']		#ff5a00	orange
3		#ffdcff	light pink	GlcⅡ	5589	['EDEM3']		#0c0cf2	dark blue
3		#ffdcff	light pink	CNX	821	['UGGT2']		#800080	purple
3		#ffdcff	light pink	ERP57	2923	['ERO1LB']		#c71585	red violet
3		#ffdcff	light pink	UGGT	55757	['ORF8']		#ffffff	black
3		#ffdcff	light pink	VIP36	10960	['EDEM3']		#0c0cf2	dark blue
3		#ffdcff	light pink	EDEM	80267	['ORF8']		#ffffff	black
3		#ffdcff	light pink	Ero1	56605	['ORF8']		#ffffff	black
3		#ffdcff	light pink	PDIs	10130	['UGGT2', 'HYOU1']		#800080	purple
3		#ffdcff	light pink	PDIs	9601	['ERO1LB']		#c71585	red violet
3		#ffdcff	light pink	OS9	10956	['ORF8']		#ffffff	black
3		#ffdcff	light pink	XTP3B	27248	['ORF8']		#ffffff	black
3		#ffdcff	light pink	Derlin	51009	['ERLEC1', 'OS9']		#895318	ocher
3		#ffdcff	light pink	Derlin	91319	['ERLEC1', 'OS9']		#895318	ocher
3		#ffdcff	light pink	Hsp70	3312	['UGGT2']		#800080	purple
3		#ffdcff	light pink	Hsp40	10294	['ERP44']		#7283d7	corn flower blue
3		#ffdcff	light pink	p97	7415	['NGLY1', 'ERLEC1', 'OS9']		#dc143c	red
3		#ffdcff	light pink	Ufd1	7353	['NGLY1']		#dc143c	red
3		#ffdcff	light pink	RAD23	5886	['NGLY1']		#dc143c	red
3		#ffdcff	light pink	RAD23	5887	['NGLY1']		#dc143c	red
3		#ffdcff	light pink	Png1	55768	['ORF8']		#ffffff	black
3		#ffdcff	light pink	Ubc6/7	7327	['FBXL12', 'EMC1']		#008000	green
3		#ffdcff	light pink	UBE2G2	7327	['FBXL12', 'EMC1']		#008000	green
3		#ffdcff	light pink	Sel1L	6400	['ERLEC1', 'EDEM3', 'OS9']		#895318	ocher
3		#ffdcff	light pink	RBX1	9978	['POFUT1', 'FBXL12']		#a52a2a	brown
3		#ffdcff	light pink	Cul1	8454	['FBXL12']		#008000	green
3		#ffdcff	light pink	Ubc7	7327	['FBXL12', 'EMC1']		#008000	green

## Sheet: Supplementary Table 7
Supplementary Table 7. Color annotation in the "Human Papillomavirus Infection" pathway
Phylogenetic Class	Class color	RBGcode of Class	color name of Class	mapped name on the pathway	kegg id	interactor	interactor color	RBGcode of interactor	color name of interactor
1		#e5e50e	yellow	TRIF	148022	['PVR']		#9f47ff	light purple
1		#e5e50e	yellow	PDGFBR	5159	['FKBP10']		#b22222	reddish brown
1		#ccf3f2	light blue	ECM	1277	['PLOD2']		#808000	gold
1		#ccf3f2	light blue	ECM	1291	['ORF8']		#ffffff	black
1		#ccf3f2	light blue	ECM	1292	['COL6A1']		#8fbc8b	dark sea green
1		#ccf3f2	light blue	ECM	131873	['COL6A1']		#8fbc8b	dark sea green
1		#ccf3f2	light blue	ECM	2335	['LOX']		#20b2aa	teal
1		#ccf3f2	light blue	ECM	256076	['COL6A1']		#8fbc8b	dark sea green
1		#ccf3f2	light blue	ECM	7448	['PVR']		#9f47ff	light purple
1		#ccf3f2	light blue	ITGA	3676	['ITGB1']		#4682b4	smoke blue
2		#ccf3f2	light blue	ECM	1282	['PLOD2']		#808000	gold
2		#ccf3f2	light blue	ECM	1284	['PLOD2']		#808000	gold
2		#ccf3f2	light blue	ECM	1286	['PLOD2']		#808000	gold
2		#ccf3f2	light blue	ECM	1287	['PLOD2']		#808000	gold
2		#ccf3f2	light blue	ECM	1288	['PLOD2']		#808000	gold
2		#ccf3f2	light blue	ITGA	3675	['ITGB1']		#4682b4	smoke blue
2		#ccf3f2	light blue	ITGA	3685	['ITGB1', 'PVR']		#4682b4	smoke blue
2		#ccf3f2	light blue	ITGA	8516	['ITGB1']		#4682b4	smoke blue
2		#ccf3f2	light blue	ITGB	3688	['ORF8']		#ffffff	black
2		#ccf3f2	light blue	TRAF3	7187	['IL17RA']		#1e90ff	brilliant blue
2		#ccf3f2	light blue	AKT	10000	['PLEKHF2']		#228b22	forest green
2		#ccf3f2	light blue	AKT	207	['PLEKHF2']		#228b22	forest green
2		#ccf3f2	light blue	AKT	208	['PLEKHF2']		#228b22	forest green
3		#ffdcff	light pink	V-ATPase	51606	['NPC2']		#ff1ddd	vivid pink
3		#ffdcff	light pink	S4	5700	['NGLY1']		#dc143c	red
3		#ffdcff	light pink	HDAC	3065	['DNMT1']		#00bfff	turquoise blue
3		#ffdcff	light pink	HDAC	3066	['DNMT1']		#01bfff	turquoise blue

## Sheet: Supplementary Table 8
Supplementary Table 8. Color annotation in the "Complement and Coagulation Cascades" pathway
Phylogenetic Class	Class color	RBGcode of Class	color name of Class	mapped name on the pathway	kegg id	interactor	interactor color	RBGcode of interactor	color name of interactor
1		#e5e50e	yellow	F7	2155	['POFUT1']		#a52a2a	brown
1		#e5e50e	yellow	PLG	5340	['PLAT']		#0000ff	blue
1		#e5e50e	yellow	PAI	5054	['PLAT']		#0000ff	blue
1		#e5e50e	yellow	tPA	5327	['ORF8']		#ffffff	black
1		#e5e50e	yellow	Clusterin	1191	['MFGE8']		#30852a	yellow green
1		#e5e50e	yellow	Vitronection	7448	['PVR']		#9f47ff	light purple
1		#e5e50e	yellow	C6,7,8,9	731	['CHPF']		#ee82ee	prism pink
1		#e5e50e	yellow	C6,7,8,9	735	['GDF15']		#95e3ec	powder blue
